# Supplementary material for: trans-Dichloridobis{tris­[4-(trifluoro­methyl)phen­yl]phosphane-κP}palla­dium(II) dichloro­methane monosolvate
Source: Acta Crystallogr Sect E Struct Rep Online. 2012 Nov 24;68(Pt 12):m1508–9. doi: 10.1107/S1600536812046971 (PMC3588757; doi:10.1107/S1600536812046971)
Supplement: Supplementary file 1 [file e-68-m1508-sup1.cif]

##############################################################################
#                                                                            #
# This CIF contains the data in a paper accepted for publication in          #
# Acta Crystallographica Section E. It conforms to the requirements of       #
# Notes for Authors for Acta Crystallographica Section E, and has been       #
# peer reviewed under the auspices of the IUCr Commission on Journals.       #
#                                                                            #
# Full details of the Crystallographic Information File format               #
# are given in the paper "The Crystallographic Information File (CIF):       #
# a New Standard Archive File for Crystallography" by S. R. Hall, F. H.      #
# Allen and I. D. Brown [Acta Cryst. (1991), A47, 655-685].                  #
#                                                                            #
# The current version of the core CIF dictionary is obtainable from          #
# ftp://ftp.iucr.org/pub/cif_core.dic.                                       #
#                                                                            #
# Software is freely available for graphical display of the structure(s)     #
# in this CIF. For information consult the CIF software page                 #
# http://www.iucr.org/resources/cif/software.                                #
#                                                                            #
# This file may be used for bona fide research purposes within the           #
# scientific community so long as proper attribution is given to the journal # 
# article from which it was obtained.                                        #
#                                                                            #
##############################################################################
data_global
_audit_creation_method     'WinGX routine CIF_UPDATE'
_audit_conform_dict_name     cif_core.dic
_audit_conform_dict_version     2.4
_journal_data_validation_number     ?
_journal_date_recd_electronic     2012-11-13
_journal_date_accepted     2012-11-15
_journal_name_full     'Acta Crystallographica, Section E'
_journal_year     2012
_journal_volume     68
_journal_issue     12
_journal_page_first     m1508
_journal_page_last     m1509
_journal_paper_category     QM
_journal_paper_doi     10.1107/S1600536812046971
_journal_coeditor_code     ZQ2189
_publ_contact_author_name     'Muller, Alfred'
_publ_contact_author_address
;
Research Centre for Synthesis and Catalysis
Department of Chemistry
University of Johannesburg (APK Campus)
PO Box 524
Auckland Park
Johannesburg
2006
South Africa
;
_publ_contact_author_email     mullera@uj.ac.za
_publ_contact_author_fax     '+27-11-559 2819'
_publ_contact_author_phone     '+27-11-559 2359'
_publ_section_title
;\
<i>trans</i>-Dichloridobis{tris[4-(trifluoromethyl)phenyl]phosphane-\k<i>P</i>}\
palladium(II) dichloromethane monosolvate
;
loop_
    _publ_author_name
    _publ_author_footnote
    _publ_author_address
    'Davis, Wade L.' .
;
Research Centre for Synthesis and Catalysis
Department of Chemistry
University of Johannesburg (APK Campus)
PO Box 524
Auckland Park
Johannesburg
2006
South Africa
;
    'Muller, Alfred' .
;
Research Centre for Synthesis and Catalysis
Department of Chemistry
University of Johannesburg (APK Campus)
PO Box 524
Auckland Park
Johannesburg
2006
South Africa
;
data_I
_audit_creation_method     'WinGX routine CIF_UPDATE'
_chemical_name_systematic
;
<i>trans</i>-Dichloridobis{tris[4-(trifluoromethyl)phenyl]phosphane-
\k<i>P</i>}palladium(II) dichloromethane monosolvate
;
_chemical_formula_moiety     'C42 H24 Cl2 F18 P2 Pd, C H2 Cl2'
_chemical_formula_sum     'C43 H26 Cl4 F18 P2 Pd'
_chemical_formula_iupac     '[Pd Cl2 (C21 H12 F9 P)2], C H2 Cl2'
_chemical_formula_weight     1194.78
_symmetry_cell_setting     triclinic
_symmetry_space_group_name_H-M     'P -1'
_symmetry_space_group_name_Hall     '-P 1'
loop_
    _symmetry_equiv_pos_as_xyz
    'x, y, z'
    '-x, -y, -z'
_cell_length_a     12.1491(10)
_cell_length_b     14.0203(13)
_cell_length_c     14.4334(13)
_cell_angle_alpha     72.764(2)
_cell_angle_beta     78.362(2)
_cell_angle_gamma     75.545(2)
_cell_volume     2252.0(3)
_cell_formula_units_Z     2
_cell_measurement_reflns_used     9887
_cell_measurement_theta_min     2.88
_cell_measurement_theta_max     28.27
_cell_measurement_temperature     100(2)
_exptl_crystal_description     'cuboid'
_exptl_crystal_colour     'yellow'
_exptl_crystal_size_max     0.34
_exptl_crystal_size_mid     0.31
_exptl_crystal_size_min     0.25
_exptl_crystal_density_diffrn     1.762
_exptl_crystal_density_method     'not measured'
_exptl_crystal_F_000     1180
_exptl_absorpt_coefficient_mu     0.829
_exptl_absorpt_correction_type     multi-scan
_exptl_absorpt_process_details
;
(SADABS; Bruker, 2008)
;
_exptl_absorpt_correction_T_min     0.766
_exptl_absorpt_correction_T_max     0.820
_exptl_special_details
;
The intensity data was collected on a Bruker Apex DUO 4 K CCD diffractometer
using an exposure time of 2 s/frame. A total of 2216 frames were collected
with a frame width of 0.5\% covering up to \q = 28.31\% with 99.8%
completeness accomplished.
;
_diffrn_ambient_temperature     100(2)
_diffrn_radiation_type     MoK\a
_diffrn_radiation_wavelength     0.71073
_diffrn_radiation_source     'sealed tube'
_diffrn_radiation_monochromator     graphite
_diffrn_measurement_device_type     'Bruker APEX DUO 4K CCD'
_diffrn_measurement_method     '\f and \w scans'
_diffrn_detector_area_resol_mean     8.4
_diffrn_reflns_number     48517
_diffrn_reflns_av_R_equivalents     0.03
_diffrn_reflns_theta_min     1.49
_diffrn_reflns_theta_max     28.31
_diffrn_reflns_theta_full     28.31
_diffrn_measured_fraction_theta_max     0.998
_diffrn_measured_fraction_theta_full     0.998
_diffrn_reflns_limit_h_min     -16
_diffrn_reflns_limit_h_max     16
_diffrn_reflns_limit_k_min     -18
_diffrn_reflns_limit_k_max     18
_diffrn_reflns_limit_l_min     -19
_diffrn_reflns_limit_l_max     19
_diffrn_standards_number     0
_diffrn_standards_interval_count     0
_diffrn_standards_interval_time     0
_diffrn_standards_decay_%     0
_refine_special_details
;
Refinement of <i>F</i>^2^ against ALL reflections. The weighted <i>R</i>-factor
<i>wR</i> and goodness of fit <i>S</i> are based on <i>F</i>^2^, conventional
<i>R</i>-factors <i>R</i> are based on <i>F</i>, with <i>F</i> set to zero for
negative <i>F</i>^2^. The threshold expression of <i>F</i>^2^ >
\s(<i>F</i>^2^) is used only for calculating <i>R</i>-factors(gt) <i>etc</i>.
and is not relevant to the choice of reflections for refinement.
<i>R</i>-factors based on <i>F</i>^2^ are statistically about twice as large
as those based on <i>F</i>, and <i>R</i>- factors based on ALL data will be
even larger.
;
_reflns_number_total     11209
_reflns_number_gt     9475
_reflns_threshold_expression     >2\s(I)
_refine_ls_structure_factor_coef     Fsqd
_refine_ls_matrix_type     full
_refine_ls_R_factor_all     0.0405
_refine_ls_R_factor_gt     0.0319
_refine_ls_wR_factor_gt     0.0718
_refine_ls_wR_factor_ref     0.0767
_refine_ls_goodness_of_fit_ref     1.024
_refine_ls_restrained_S_all     1.052
_refine_ls_number_reflns     11209
_refine_ls_number_parameters     680
_refine_ls_number_restraints     116
_refine_ls_hydrogen_treatment     constr
_refine_ls_weighting_scheme     calc
_refine_ls_weighting_details
              'w=1/[\s^2^(Fo^2^)+(0.0273P)^2^+3.2668P] where P=(Fo^2^+2Fc^2^)/3'
_atom_sites_solution_hydrogens     geom
_atom_sites_solution_primary     direct
_atom_sites_solution_secondary     difmap
_refine_ls_shift/su_max     0.001
_refine_ls_shift/su_mean     0
_refine_diff_density_max     1.138
_refine_diff_density_min     -0.851
_refine_ls_extinction_method     none
loop_
    _atom_type_symbol
    _atom_type_description
    _atom_type_scat_dispersion_real
    _atom_type_scat_dispersion_imag
    _atom_type_scat_source
    C C 0.0033 0.0016 'International Tables Vol C Tables 4.2.6.8 and 6.1.1.4'
    H H 0 0 'International Tables Vol C Tables 4.2.6.8 and 6.1.1.4'
    F F 0.0171 0.0103 'International Tables Vol C Tables 4.2.6.8 and 6.1.1.4'
    P P 0.1023 0.0942 'International Tables Vol C Tables 4.2.6.8 and 6.1.1.4'
    Cl Cl 0.1484 0.1585 'International Tables Vol C Tables 4.2.6.8 and 6.1.1.4'
    Pd Pd -0.9988 1.0072 'International Tables Vol C Tables 4.2.6.8 and 6.1.1.4'
_computing_data_collection     'APEX2 (Bruker, 2011)'
_computing_cell_refinement     'SAINT (Bruker, 2008)'
_computing_data_reduction     'SAINT and XPREP (Bruker, 2008)'
_computing_structure_solution     'SIR97 (Altomare <i>et al.</i>, 1999)'
_computing_structure_refinement     'SHELXL97 (Sheldrick, 2008)'
_computing_molecular_graphics     'DIAMOND (Brandenburg & Putz, 2005)'
_computing_publication_material
                            'publCIF (Westrip, 2010) and WinGX (Farrugia, 2012)'
loop_
    _atom_site_type_symbol
    _atom_site_label
    _atom_site_fract_x
    _atom_site_fract_y
    _atom_site_fract_z
    _atom_site_U_iso_or_equiv
    _atom_site_adp_type
    _atom_site_calc_flag
    _atom_site_refinement_flags
    _atom_site_occupancy
    _atom_site_disorder_assembly
    _atom_site_disorder_group
    C C1 -0.6245(2) 0.0991(2) 0.0983(2) 0.0318(6) Uani d . 1 . .
    C C2 -0.1366(2) 0.4058(2) -0.46255(19) 0.0303(6) Uani d . 1 . .
    C C3 -0.0591(2) 0.4411(2) 0.18078(19) 0.0284(5) Uani d . 1 . .
    C C4 0.3291(2) 0.4352(2) 0.10003(18) 0.0267(4) Uani d U 1 . .
    C C5 1.0812(2) 0.0902(2) 0.34731(18) 0.0281(5) Uani d . 1 . .
    C C7 0.2146(5) 0.1811(3) 0.7105(2) 0.0708(13) Uani d . 1 . .
    H H7A 0.159 0.1363 0.7429 0.085 Uiso calc R 1 . .
    H H7B 0.2912 0.1363 0.7032 0.085 Uiso calc R 1 . .
    C C6A 0.4634(7) 0.4207(7) 0.7336(6) 0.0304(8) Uani d PU 0.628(15) A 1
    F F16A 0.5626(4) 0.4237(5) 0.7608(7) 0.0519(17) Uani d PU 0.628(15) A 1
    F F17A 0.3961(7) 0.3874(3) 0.8166(3) 0.0458(12) Uani d PU 0.628(15) A 1
    F F18A 0.4156(7) 0.5196(12) 0.6939(14) 0.0361(14) Uani d PU 0.628(15) A 1
    C C6B 0.4798(11) 0.4328(12) 0.7194(9) 0.0276(11) Uani d PU 0.372(15) A 2
    F F16B 0.5757(5) 0.4637(8) 0.7107(9) 0.0412(19) Uani d PU 0.372(15) A 2
    F F17B 0.4512(12) 0.3887(6) 0.8140(5) 0.0447(18) Uani d PU 0.372(15) A 2
    F F18B 0.3952(12) 0.514(2) 0.700(2) 0.0319(18) Uani d PU 0.372(15) A 2
    C C11 -0.27757(17) 0.13693(16) -0.00228(15) 0.0157(4) Uani d . 1 . .
    C C12 -0.30036(19) 0.04677(17) 0.06399(16) 0.0198(4) Uani d . 1 . .
    H H12 -0.2387 -0.0058 0.0881 0.024 Uiso calc R 1 . .
    C C13 -0.4131(2) 0.03313(19) 0.09514(17) 0.0231(5) Uani d . 1 . .
    H H13 -0.4282 -0.0283 0.1407 0.028 Uiso calc R 1 . .
    C C14 -0.50253(19) 0.10928(19) 0.05941(17) 0.0226(5) Uani d . 1 . .
    C C15 -0.48108(19) 0.19894(18) -0.00889(18) 0.0233(5) Uani d . 1 . .
    H H15 -0.5429 0.2506 -0.034 0.028 Uiso calc R 1 . .
    C C16 -0.36857(19) 0.21229(17) -0.03999(17) 0.0204(4) Uani d . 1 . .
    H H16 -0.3535 0.2729 -0.0871 0.024 Uiso calc R 1 . .
    C C21 -0.12624(17) 0.22880(16) -0.16527(15) 0.0149(4) Uani d . 1 . .
    C C22 -0.15437(18) 0.18948(16) -0.23388(16) 0.0173(4) Uani d . 1 . .
    H H22 -0.1722 0.1235 -0.2143 0.021 Uiso calc R 1 . .
    C C23 -0.15639(18) 0.24660(17) -0.33047(16) 0.0187(4) Uani d . 1 . .
    H H23 -0.175 0.2197 -0.3772 0.022 Uiso calc R 1 . .
    C C24 -0.13104(19) 0.34358(17) -0.35855(16) 0.0198(4) Uani d . 1 . .
    C C25 -0.1002(2) 0.38204(18) -0.29173(17) 0.0238(5) Uani d . 1 . .
    H H25 -0.0809 0.4475 -0.3118 0.029 Uiso calc R 1 . .
    C C26 -0.0975(2) 0.32466(17) -0.19515(17) 0.0207(4) Uani d . 1 . .
    H H26 -0.076 0.3509 -0.1493 0.025 Uiso calc R 1 . .
    C C31 -0.11086(18) 0.24085(16) 0.02702(15) 0.0153(4) Uani d . 1 . .
    C C32 -0.00019(19) 0.24363(18) 0.03740(18) 0.0228(5) Uani d . 1 . .
    H H32 0.0639 0.2007 0.0105 0.027 Uiso calc R 1 . .
    C C33 0.0168(2) 0.30858(19) 0.08666(18) 0.0251(5) Uani d . 1 . .
    H H33 0.0924 0.3107 0.093 0.03 Uiso calc R 1 . .
    C C34 -0.0771(2) 0.37070(17) 0.12684(16) 0.0195(4) Uani d . 1 . .
    C C35 -0.18652(19) 0.36912(18) 0.11652(17) 0.0207(4) Uani d . 1 . .
    H H35 -0.2504 0.4125 0.1432 0.025 Uiso calc R 1 . .
    C C36 -0.20374(18) 0.30376(17) 0.06670(17) 0.0197(4) Uani d . 1 . .
    H H36 -0.2795 0.3024 0.06 0.024 Uiso calc R 1 . .
    C C41 0.49547(18) 0.23512(16) 0.34096(15) 0.0156(4) Uani d . 1 A .
    C C42 0.37650(19) 0.25054(18) 0.34546(17) 0.0220(5) Uani d . 1 A .
    H H42 0.3328 0.2164 0.4023 0.026 Uiso calc R 1 . .
    C C43 0.32186(19) 0.31526(19) 0.26759(17) 0.0229(5) Uani d . 1 . .
    H H43 0.2409 0.3265 0.2713 0.027 Uiso calc R 1 B .
    C C44 0.38674(19) 0.36354(17) 0.18416(16) 0.0185(4) Uani d . 1 B .
    C C45 0.50467(19) 0.34654(17) 0.17821(16) 0.0203(4) Uani d . 1 . .
    H H45 0.5484 0.3791 0.1205 0.024 Uiso calc R 1 B .
    C C46 0.55962(18) 0.28196(17) 0.25635(16) 0.0194(4) Uani d . 1 A .
    H H46 0.6408 0.2699 0.2518 0.023 Uiso calc R 1 . .
    C C51 0.71490(17) 0.13601(16) 0.41710(15) 0.0147(4) Uani d . 1 A .
    C C52 0.77923(18) 0.04078(17) 0.40947(16) 0.0180(4) Uani d . 1 . .
    H H52 0.7416 -0.0139 0.419 0.022 Uiso calc R 1 . .
    C C53 0.89861(19) 0.02496(18) 0.38793(16) 0.0201(4) Uani d . 1 . .
    H H53 0.9421 -0.0402 0.3827 0.024 Uiso calc R 1 . .
    C C54 0.95330(18) 0.10452(18) 0.37429(16) 0.0200(4) Uani d . 1 . .
    C C55 0.8901(2) 0.20013(19) 0.38200(17) 0.0234(5) Uani d . 1 . .
    H H55 0.9281 0.2545 0.3726 0.028 Uiso calc R 1 . .
    C C56 0.77117(19) 0.21581(17) 0.40352(17) 0.0205(4) Uani d . 1 . .
    H H56 0.728 0.2809 0.409 0.025 Uiso calc R 1 . .
    C C61 0.52760(17) 0.23591(16) 0.53204(15) 0.0153(4) Uani d . 1 A .
    C C62 0.57533(18) 0.20004(17) 0.61943(16) 0.0181(4) Uani d . 1 . .
    H H62 0.6222 0.1337 0.6348 0.022 Uiso calc R 1 . .
    C C63 0.55443(19) 0.26092(18) 0.68380(17) 0.0212(4) Uani d . 1 A .
    H H63 0.5861 0.2362 0.7436 0.025 Uiso calc R 1 . .
    C C64 0.4868(2) 0.35857(18) 0.66035(18) 0.0225(4) Uani d U 1 . .
    C C65 0.4378(2) 0.39403(18) 0.57491(19) 0.0265(5) Uani d . 1 A .
    H H65 0.3902 0.4601 0.5602 0.032 Uiso calc R 1 . .
    C C66 0.4581(2) 0.33302(18) 0.51059(18) 0.0233(5) Uani d . 1 . .
    H H66 0.4245 0.3575 0.4518 0.028 Uiso calc R 1 A .
    F F1 -0.69349(13) 0.13989(14) 0.02873(14) 0.0442(4) Uani d . 1 . .
    F F2 -0.63601(13) 0.00201(13) 0.13737(12) 0.0388(4) Uani d . 1 . .
    F F3 -0.66742(15) 0.14722(18) 0.16893(16) 0.0619(6) Uani d . 1 . .
    F F4 -0.1467(2) 0.50458(13) -0.47281(13) 0.0570(6) Uani d . 1 . .
    F F5 -0.04432(16) 0.37665(16) -0.52398(12) 0.0494(5) Uani d . 1 . .
    F F6 -0.22635(15) 0.39581(12) -0.49792(12) 0.0378(4) Uani d . 1 . .
    F F7 -0.15025(15) 0.46546(15) 0.24452(14) 0.0475(5) Uani d . 1 . .
    F F8 0.02798(14) 0.39949(14) 0.23403(12) 0.0388(4) Uani d . 1 . .
    F F9 -0.0348(2) 0.52766(14) 0.12020(14) 0.0581(6) Uani d . 1 . .
    F F13 1.12727(13) 0.13753(13) 0.39375(13) 0.0395(4) Uani d . 1 . .
    F F14 1.13493(12) -0.00744(13) 0.36863(13) 0.0370(4) Uani d . 1 . .
    F F15 1.11021(14) 0.12869(19) 0.25188(12) 0.0627(7) Uani d . 1 . .
    P P1 -0.12923(4) 0.15375(4) -0.03807(4) 0.01399(10) Uani d . 1 . .
    P P2 0.55964(4) 0.15397(4) 0.44843(4) 0.01338(10) Uani d . 1 . .
    Cl Cl1 0.18015(7) 0.24502(7) 0.59502(6) 0.0509(2) Uani d . 1 . .
    Cl Cl2 0.21710(9) 0.25246(9) 0.78749(8) 0.0671(3) Uani d . 1 . .
    Cl Cl3 -0.04796(5) 0.00495(4) 0.16053(4) 0.02532(12) Uani d . 1 . .
    Cl Cl4 0.46271(5) 0.00177(4) 0.66133(4) 0.02431(12) Uani d . 1 . .
    Pd Pd1 0 0 0 0.01447(5) Uani d S 1 . .
    Pd Pd2 0.5 0 0.5 0.01233(5) Uani d S 1 . .
    F F10A 0.3811(5) 0.4275(4) 0.0137(3) 0.0651(14) Uani d PU 0.5 B 1
    F F11A 0.3409(4) 0.5371(3) 0.0914(3) 0.0521(9) Uani d PU 0.5 B 1
    F F12A 0.2217(3) 0.4472(4) 0.1057(4) 0.0647(13) Uani d PU 0.5 B 1
    F F10B 0.2741(4) 0.3792(3) 0.0638(3) 0.0485(9) Uani d PU 0.5 B 2
    F F11B 0.2484(5) 0.5026(4) 0.1261(3) 0.0696(13) Uani d PU 0.5 B 2
    F F12B 0.3964(4) 0.4703(4) 0.0266(4) 0.0546(12) Uani d PU 0.5 B 2
loop_
    _atom_site_aniso_label
    _atom_site_aniso_U_11
    _atom_site_aniso_U_22
    _atom_site_aniso_U_33
    _atom_site_aniso_U_12
    _atom_site_aniso_U_13
    _atom_site_aniso_U_23
    C1 0.0218(12) 0.0436(15) 0.0402(15) -0.0142(11) 0.0053(10) -0.0261(13)
    C2 0.0418(15) 0.0267(13) 0.0249(13) -0.0135(11) -0.0113(11) -0.0006(10)
    C3 0.0343(13) 0.0273(12) 0.0287(13) -0.0119(10) -0.0062(11) -0.0085(10)
    C4 0.0243(9) 0.0319(11) 0.0202(9) -0.0003(8) -0.0044(8) -0.0049(9)
    C5 0.0177(11) 0.0429(15) 0.0210(12) -0.0082(10) -0.0016(9) -0.0032(11)
    C7 0.130(4) 0.0336(17) 0.0309(17) 0.007(2) -0.004(2) -0.0063(14)
    C6A 0.0347(19) 0.0256(18) 0.036(2) 0.0015(17) -0.0091(14) -0.0192(14)
    F16A 0.0510(17) 0.049(3) 0.076(4) 0.0070(16) -0.033(2) -0.045(3)
    F17A 0.071(3) 0.0403(17) 0.0263(12) -0.002(2) -0.0015(16) -0.0193(11)
    F18A 0.045(3) 0.0232(16) 0.044(3) 0.002(3) -0.009(3) -0.0198(12)
    C6B 0.030(2) 0.026(3) 0.031(2) -0.0021(17) -0.005(2) -0.0170(18)
    F16B 0.035(2) 0.042(4) 0.062(5) -0.0056(19) -0.013(2) -0.035(3)
    F17B 0.070(5) 0.038(3) 0.0276(16) -0.004(3) -0.006(3) -0.0173(16)
    F18B 0.033(3) 0.027(3) 0.039(4) 0.001(3) -0.003(4) -0.021(2)
    C11 0.0152(9) 0.0195(10) 0.0146(10) -0.0041(8) -0.0008(7) -0.0081(8)
    C12 0.0218(10) 0.0209(11) 0.0158(10) -0.0040(9) -0.0019(8) -0.0040(8)
    C13 0.0274(12) 0.0268(12) 0.0172(11) -0.0129(10) 0.0031(9) -0.0068(9)
    C14 0.0190(10) 0.0316(12) 0.0239(11) -0.0094(9) 0.0036(9) -0.0181(10)
    C15 0.0162(10) 0.0251(12) 0.0307(13) -0.0012(9) -0.0023(9) -0.0133(10)
    C16 0.0192(10) 0.0179(10) 0.0247(11) -0.0037(8) -0.0025(9) -0.0069(9)
    C21 0.0126(9) 0.0153(9) 0.0155(10) -0.0004(7) -0.0017(7) -0.0041(8)
    C22 0.0168(10) 0.0157(10) 0.0203(10) -0.0041(8) -0.0043(8) -0.0040(8)
    C23 0.0192(10) 0.0210(11) 0.0183(10) -0.0055(8) -0.0056(8) -0.0054(9)
    C24 0.0209(10) 0.0190(10) 0.0189(11) -0.0051(8) -0.0046(8) -0.0020(9)
    C25 0.0333(13) 0.0188(11) 0.0213(11) -0.0119(9) -0.0036(10) -0.0027(9)
    C26 0.0257(11) 0.0207(11) 0.0190(11) -0.0082(9) -0.0033(9) -0.0068(9)
    C31 0.0170(9) 0.0153(9) 0.0136(9) -0.0030(8) -0.0026(8) -0.0036(8)
    C32 0.0158(10) 0.0266(12) 0.0277(12) -0.0016(9) -0.0026(9) -0.0120(10)
    C33 0.0179(10) 0.0302(13) 0.0313(13) -0.0071(9) -0.0064(9) -0.0104(10)
    C34 0.0257(11) 0.0188(10) 0.0158(10) -0.0093(9) -0.0022(8) -0.0037(8)
    C35 0.0196(10) 0.0227(11) 0.0220(11) -0.0039(9) 0.0004(8) -0.0115(9)
    C36 0.0147(9) 0.0235(11) 0.0239(11) -0.0025(8) -0.0022(8) -0.0121(9)
    C41 0.0182(10) 0.0136(9) 0.0152(10) -0.0037(8) -0.0027(8) -0.0035(8)
    C42 0.0188(10) 0.0282(12) 0.0180(11) -0.0096(9) -0.0006(8) -0.0018(9)
    C43 0.0166(10) 0.0290(12) 0.0232(11) -0.0067(9) -0.0038(9) -0.0047(10)
    C44 0.0220(10) 0.0181(10) 0.0162(10) -0.0030(8) -0.0038(8) -0.0059(8)
    C45 0.0187(10) 0.0218(11) 0.0159(10) -0.0029(8) 0.0011(8) -0.0017(9)
    C46 0.0158(10) 0.0218(11) 0.0185(10) -0.0038(8) -0.0001(8) -0.0035(9)
    C51 0.0145(9) 0.0174(10) 0.0116(9) -0.0057(8) -0.0002(7) -0.0020(8)
    C52 0.0186(10) 0.0184(10) 0.0169(10) -0.0055(8) 0.0001(8) -0.0045(8)
    C53 0.0184(10) 0.0223(11) 0.0173(10) -0.0014(8) -0.0001(8) -0.0054(9)
    C54 0.0148(10) 0.0301(12) 0.0136(10) -0.0064(9) -0.0005(8) -0.0028(9)
    C55 0.0217(11) 0.0265(12) 0.0235(11) -0.0123(9) -0.0019(9) -0.0035(9)
    C56 0.0206(10) 0.0177(10) 0.0234(11) -0.0055(8) -0.0024(9) -0.0048(9)
    C61 0.0151(9) 0.0159(10) 0.0166(10) -0.0058(8) 0.0001(8) -0.0061(8)
    C62 0.0165(10) 0.0171(10) 0.0218(11) -0.0023(8) -0.0037(8) -0.0066(8)
    C63 0.0206(10) 0.0247(11) 0.0215(11) -0.0025(9) -0.0058(9) -0.0104(9)
    C64 0.0215(10) 0.0222(9) 0.0278(10) -0.0024(8) -0.0033(8) -0.0141(8)
    C65 0.0288(12) 0.0183(11) 0.0334(13) 0.0040(9) -0.0100(10) -0.0117(10)
    C66 0.0260(11) 0.0201(11) 0.0240(12) 0.0001(9) -0.0082(9) -0.0070(9)
    F1 0.0203(7) 0.0501(10) 0.0642(12) -0.0100(7) -0.0067(8) -0.0149(9)
    F2 0.0314(8) 0.0481(10) 0.0433(9) -0.0260(7) 0.0036(7) -0.0121(8)
    F3 0.0365(10) 0.0993(17) 0.0772(14) -0.0365(10) 0.0311(9) -0.0708(13)
    F4 0.1168(18) 0.0246(8) 0.0369(10) -0.0290(10) -0.0353(11) 0.0097(7)
    F5 0.0493(10) 0.0729(13) 0.0185(8) -0.0178(10) -0.0010(7) 0.0010(8)
    F6 0.0475(9) 0.0352(9) 0.0324(8) -0.0108(7) -0.0241(7) 0.0032(7)
    F7 0.0410(9) 0.0617(12) 0.0588(12) -0.0089(9) -0.0033(8) -0.0473(10)
    F8 0.0395(9) 0.0510(10) 0.0386(9) -0.0146(8) -0.0154(7) -0.0194(8)
    F9 0.1088(17) 0.0348(10) 0.0461(11) -0.0419(11) -0.0261(11) -0.0006(8)
    F13 0.0216(7) 0.0422(9) 0.0590(11) -0.0112(7) -0.0112(7) -0.0119(8)
    F14 0.0181(7) 0.0436(9) 0.0507(10) 0.0020(6) -0.0041(7) -0.0215(8)
    F15 0.0218(8) 0.1211(19) 0.0235(8) -0.0156(10) 0.0034(7) 0.0101(10)
    P1 0.0127(2) 0.0144(2) 0.0142(2) -0.00056(19) -0.00135(19) -0.0049(2)
    P2 0.0141(2) 0.0137(2) 0.0128(2) -0.00480(19) -0.00022(19) -0.00356(19)
    Cl1 0.0465(4) 0.0494(5) 0.0441(4) 0.0040(4) -0.0071(3) -0.0042(4)
    Cl2 0.0607(6) 0.0907(8) 0.0635(6) -0.0249(5) -0.0045(5) -0.0351(6)
    Cl3 0.0308(3) 0.0253(3) 0.0136(2) 0.0078(2) -0.0033(2) -0.0067(2)
    Cl4 0.0412(3) 0.0232(3) 0.0120(2) -0.0157(2) 0.0024(2) -0.0062(2)
    Pd1 0.01427(10) 0.01495(11) 0.01231(10) 0.00138(8) -0.00132(8) -0.00470(8)
    Pd2 0.01413(10) 0.01324(10) 0.01027(10) -0.00574(8) 0.00068(8) -0.00314(8)
    F10A 0.082(3) 0.067(3) 0.0178(14) 0.042(2) -0.0129(17) -0.013(2)
    F11A 0.077(3) 0.0268(13) 0.054(2) -0.0044(15) -0.040(2) 0.0026(14)
    F12A 0.0296(12) 0.088(3) 0.052(2) -0.0220(18) -0.0237(14) 0.039(2)
    F10B 0.055(2) 0.050(2) 0.046(2) -0.0195(15) -0.0381(17) 0.0079(15)
    F11B 0.081(3) 0.062(3) 0.039(2) 0.051(2) -0.0252(18) -0.0162(19)
    F12B 0.0292(16) 0.076(3) 0.037(2) -0.0215(18) -0.0146(12) 0.033(2)
_geom_special_details
;
All e.s.d.'s (except the e.s.d. in the dihedral angle between two l.s. planes)
are estimated using the full covariance matrix. The cell e.s.d.'s are taken
into account individually in the estimation of e.s.d.'s in distances, angles
and torsion angles; correlations between e.s.d.'s in cell parameters are only
used when they are defined by crystal symmetry. An approximate (isotropic)
treatment of cell e.s.d.'s is used for estimating e.s.d.'s involving l.s.
planes.
;
loop_
    _geom_bond_atom_site_label_1
    _geom_bond_atom_site_label_2
    _geom_bond_site_symmetry_2
    _geom_bond_distance
    _geom_bond_publ_flag
    C1 F3 . 1.336(3) ?
    C1 F1 . 1.340(3) ?
    C1 F2 . 1.341(3) ?
    C1 C14 . 1.501(3) ?
    C2 F4 . 1.325(3) ?
    C2 F5 . 1.340(3) ?
    C2 F6 . 1.346(3) ?
    C2 C24 . 1.501(3) ?
    C3 F9 . 1.330(3) ?
    C3 F7 . 1.333(3) ?
    C3 F8 . 1.343(3) ?
    C3 C34 . 1.504(3) ?
    C4 F12B . 1.255(5) ?
    C4 F12A . 1.262(4) ?
    C4 F11B . 1.263(4) ?
    C4 F10A . 1.301(5) ?
    C4 F10B . 1.408(4) ?
    C4 F11A . 1.437(4) ?
    C4 C44 . 1.498(3) ?
    C5 F15 . 1.331(3) ?
    C5 F14 . 1.334(3) ?
    C5 F13 . 1.343(3) ?
    C5 C54 . 1.501(3) ?
    C7 Cl2 . 1.710(4) ?
    C7 Cl1 . 1.722(4) ?
    C7 H7A . 0.99 ?
    C7 H7B . 0.99 ?
    C6A F17A . 1.336(7) ?
    C6A F16A . 1.356(8) ?
    C6A F18A . 1.359(15) ?
    C6A C64 . 1.503(10) ?
    C6B F16B . 1.312(13) ?
    C6B F17B . 1.336(12) ?
    C6B F18B . 1.34(2) ?
    C6B C64 . 1.506(17) ?
    C11 C12 . 1.393(3) ?
    C11 C16 . 1.398(3) ?
    C11 P1 . 1.826(2) ?
    C12 C13 . 1.395(3) ?
    C12 H12 . 0.95 ?
    C13 C14 . 1.381(3) ?
    C13 H13 . 0.95 ?
    C14 C15 . 1.395(3) ?
    C15 C16 . 1.391(3) ?
    C15 H15 . 0.95 ?
    C16 H16 . 0.95 ?
    C21 C26 . 1.394(3) ?
    C21 C22 . 1.398(3) ?
    C21 P1 . 1.824(2) ?
    C22 C23 . 1.388(3) ?
    C22 H22 . 0.95 ?
    C23 C24 . 1.393(3) ?
    C23 H23 . 0.95 ?
    C24 C25 . 1.384(3) ?
    C25 C26 . 1.390(3) ?
    C25 H25 . 0.95 ?
    C26 H26 . 0.95 ?
    C31 C36 . 1.386(3) ?
    C31 C32 . 1.394(3) ?
    C31 P1 . 1.823(2) ?
    C32 C33 . 1.383(3) ?
    C32 H32 . 0.95 ?
    C33 C34 . 1.390(3) ?
    C33 H33 . 0.95 ?
    C34 C35 . 1.374(3) ?
    C35 C36 . 1.396(3) ?
    C35 H35 . 0.95 ?
    C36 H36 . 0.95 ?
    C41 C46 . 1.388(3) ?
    C41 C42 . 1.398(3) ?
    C41 P2 . 1.819(2) ?
    C42 C43 . 1.387(3) ?
    C42 H42 . 0.95 ?
    C43 C44 . 1.389(3) ?
    C43 H43 . 0.95 ?
    C44 C45 . 1.382(3) ?
    C45 C46 . 1.391(3) ?
    C45 H45 . 0.95 ?
    C46 H46 . 0.95 ?
    C51 C52 . 1.392(3) ?
    C51 C56 . 1.398(3) ?
    C51 P2 . 1.820(2) ?
    C52 C53 . 1.396(3) ?
    C52 H52 . 0.95 ?
    C53 C54 . 1.383(3) ?
    C53 H53 . 0.95 ?
    C54 C55 . 1.392(3) ?
    C55 C56 . 1.390(3) ?
    C55 H55 . 0.95 ?
    C56 H56 . 0.95 ?
    C61 C66 . 1.394(3) ?
    C61 C62 . 1.398(3) ?
    C61 P2 . 1.827(2) ?
    C62 C63 . 1.387(3) ?
    C62 H62 . 0.95 ?
    C63 C64 . 1.393(3) ?
    C63 H63 . 0.95 ?
    C64 C65 . 1.381(3) ?
    C65 C66 . 1.388(3) ?
    C65 H65 . 0.95 ?
    C66 H66 . 0.95 ?
    P1 Pd1 . 2.3174(5) ?
    P2 Pd2 . 2.3130(6) ?
    Cl3 Pd1 . 2.2897(6) ?
    Cl4 Pd2 . 2.2871(6) ?
    Pd1 Cl3 2 2.2897(6) ?
    Pd1 P1 2 2.3174(5) ?
    Pd2 Cl4 2_656 2.2871(6) ?
    Pd2 P2 2_656 2.3130(6) ?
loop_
    _geom_angle_atom_site_label_1
    _geom_angle_atom_site_label_2
    _geom_angle_atom_site_label_3
    _geom_angle_site_symmetry_1
    _geom_angle_site_symmetry_3
    _geom_angle
    _geom_angle_publ_flag
    F3 C1 F1 . . 106.6(2) ?
    F3 C1 F2 . . 106.3(2) ?
    F1 C1 F2 . . 107.1(2) ?
    F3 C1 C14 . . 111.1(2) ?
    F1 C1 C14 . . 112.1(2) ?
    F2 C1 C14 . . 113.2(2) ?
    F4 C2 F5 . . 107.4(2) ?
    F4 C2 F6 . . 106.8(2) ?
    F5 C2 F6 . . 104.9(2) ?
    F4 C2 C24 . . 112.9(2) ?
    F5 C2 C24 . . 112.7(2) ?
    F6 C2 C24 . . 111.8(2) ?
    F9 C3 F7 . . 107.6(2) ?
    F9 C3 F8 . . 106.4(2) ?
    F7 C3 F8 . . 105.2(2) ?
    F9 C3 C34 . . 112.1(2) ?
    F7 C3 C34 . . 112.6(2) ?
    F8 C3 C34 . . 112.5(2) ?
    F12B C4 F12A . . 126.7(3) ?
    F12B C4 F11B . . 113.5(4) ?
    F12A C4 F11B . . 49.0(3) ?
    F12A C4 F10A . . 111.8(4) ?
    F11B C4 F10A . . 131.2(4) ?
    F12B C4 F10B . . 102.9(4) ?
    F12A C4 F10B . . 55.6(3) ?
    F11B C4 F10B . . 104.1(4) ?
    F10A C4 F10B . . 70.3(4) ?
    F12B C4 F11A . . 65.7(3) ?
    F12A C4 F11A . . 101.2(4) ?
    F11B C4 F11A . . 56.3(4) ?
    F10A C4 F11A . . 98.1(4) ?
    F10B C4 F11A . . 142.7(3) ?
    F12B C4 C44 . . 114.6(3) ?
    F12A C4 C44 . . 118.4(3) ?
    F11B C4 C44 . . 112.6(3) ?
    F10A C4 C44 . . 115.1(3) ?
    F10B C4 C44 . . 107.9(2) ?
    F11A C4 C44 . . 109.1(2) ?
    F15 C5 F14 . . 106.9(2) ?
    F15 C5 F13 . . 106.4(2) ?
    F14 C5 F13 . . 106.46(19) ?
    F15 C5 C54 . . 111.37(19) ?
    F14 C5 C54 . . 113.3(2) ?
    F13 C5 C54 . . 112.0(2) ?
    Cl2 C7 Cl1 . . 117.7(2) ?
    Cl2 C7 H7A . . 107.9 ?
    Cl1 C7 H7A . . 107.9 ?
    Cl2 C7 H7B . . 107.9 ?
    Cl1 C7 H7B . . 107.9 ?
    H7A C7 H7B . . 107.2 ?
    F17A C6A F16A . . 105.9(6) ?
    F17A C6A F18A . . 107.6(10) ?
    F16A C6A F18A . . 105.3(8) ?
    F17A C6A C64 . . 115.6(6) ?
    F16A C6A C64 . . 110.6(6) ?
    F18A C6A C64 . . 111.2(12) ?
    F16B C6B F17B . . 107.7(11) ?
    F16B C6B F18B . . 108.8(15) ?
    F17B C6B F18B . . 103.9(16) ?
    F16B C6B C64 . . 114.2(10) ?
    F17B C6B C64 . . 109.0(10) ?
    F18B C6B C64 . . 113(2) ?
    C12 C11 C16 . . 119.3(2) ?
    C12 C11 P1 . . 119.15(16) ?
    C16 C11 P1 . . 121.52(17) ?
    C11 C12 C13 . . 120.4(2) ?
    C11 C12 H12 . . 119.8 ?
    C13 C12 H12 . . 119.8 ?
    C14 C13 C12 . . 119.7(2) ?
    C14 C13 H13 . . 120.1 ?
    C12 C13 H13 . . 120.1 ?
    C13 C14 C15 . . 120.6(2) ?
    C13 C14 C1 . . 120.2(2) ?
    C15 C14 C1 . . 119.1(2) ?
    C16 C15 C14 . . 119.6(2) ?
    C16 C15 H15 . . 120.2 ?
    C14 C15 H15 . . 120.2 ?
    C15 C16 C11 . . 120.3(2) ?
    C15 C16 H16 . . 119.9 ?
    C11 C16 H16 . . 119.9 ?
    C26 C21 C22 . . 119.5(2) ?
    C26 C21 P1 . . 121.38(17) ?
    C22 C21 P1 . . 119.12(16) ?
    C23 C22 C21 . . 120.2(2) ?
    C23 C22 H22 . . 119.9 ?
    C21 C22 H22 . . 119.9 ?
    C22 C23 C24 . . 119.7(2) ?
    C22 C23 H23 . . 120.2 ?
    C24 C23 H23 . . 120.2 ?
    C25 C24 C23 . . 120.5(2) ?
    C25 C24 C2 . . 120.3(2) ?
    C23 C24 C2 . . 119.2(2) ?
    C24 C25 C26 . . 119.8(2) ?
    C24 C25 H25 . . 120.1 ?
    C26 C25 H25 . . 120.1 ?
    C25 C26 C21 . . 120.3(2) ?
    C25 C26 H26 . . 119.9 ?
    C21 C26 H26 . . 119.9 ?
    C36 C31 C32 . . 119.3(2) ?
    C36 C31 P1 . . 121.84(16) ?
    C32 C31 P1 . . 118.88(17) ?
    C33 C32 C31 . . 120.4(2) ?
    C33 C32 H32 . . 119.8 ?
    C31 C32 H32 . . 119.8 ?
    C32 C33 C34 . . 119.8(2) ?
    C32 C33 H33 . . 120.1 ?
    C34 C33 H33 . . 120.1 ?
    C35 C34 C33 . . 120.3(2) ?
    C35 C34 C3 . . 119.6(2) ?
    C33 C34 C3 . . 120.0(2) ?
    C34 C35 C36 . . 119.9(2) ?
    C34 C35 H35 . . 120.1 ?
    C36 C35 H35 . . 120.1 ?
    C31 C36 C35 . . 120.3(2) ?
    C31 C36 H36 . . 119.8 ?
    C35 C36 H36 . . 119.8 ?
    C46 C41 C42 . . 119.59(19) ?
    C46 C41 P2 . . 122.65(16) ?
    C42 C41 P2 . . 117.75(16) ?
    C43 C42 C41 . . 120.5(2) ?
    C43 C42 H42 . . 119.8 ?
    C41 C42 H42 . . 119.8 ?
    C42 C43 C44 . . 119.3(2) ?
    C42 C43 H43 . . 120.3 ?
    C44 C43 H43 . . 120.3 ?
    C45 C44 C43 . . 120.4(2) ?
    C45 C44 C4 . . 119.4(2) ?
    C43 C44 C4 . . 120.1(2) ?
    C44 C45 C46 . . 120.3(2) ?
    C44 C45 H45 . . 119.8 ?
    C46 C45 H45 . . 119.8 ?
    C41 C46 C45 . . 119.8(2) ?
    C41 C46 H46 . . 120.1 ?
    C45 C46 H46 . . 120.1 ?
    C52 C51 C56 . . 119.31(19) ?
    C52 C51 P2 . . 119.73(16) ?
    C56 C51 P2 . . 120.94(16) ?
    C51 C52 C53 . . 120.5(2) ?
    C51 C52 H52 . . 119.7 ?
    C53 C52 H52 . . 119.7 ?
    C54 C53 C52 . . 119.7(2) ?
    C54 C53 H53 . . 120.2 ?
    C52 C53 H53 . . 120.2 ?
    C53 C54 C55 . . 120.4(2) ?
    C53 C54 C5 . . 120.5(2) ?
    C55 C54 C5 . . 119.0(2) ?
    C56 C55 C54 . . 119.8(2) ?
    C56 C55 H55 . . 120.1 ?
    C54 C55 H55 . . 120.1 ?
    C55 C56 C51 . . 120.2(2) ?
    C55 C56 H56 . . 119.9 ?
    C51 C56 H56 . . 119.9 ?
    C66 C61 C62 . . 119.4(2) ?
    C66 C61 P2 . . 121.87(17) ?
    C62 C61 P2 . . 118.68(16) ?
    C63 C62 C61 . . 120.2(2) ?
    C63 C62 H62 . . 119.9 ?
    C61 C62 H62 . . 119.9 ?
    C62 C63 C64 . . 119.6(2) ?
    C62 C63 H63 . . 120.2 ?
    C64 C63 H63 . . 120.2 ?
    C65 C64 C63 . . 120.5(2) ?
    C65 C64 C6A . . 121.5(4) ?
    C63 C64 C6A . . 117.9(4) ?
    C65 C64 C6B . . 118.2(6) ?
    C63 C64 C6B . . 120.7(6) ?
    C64 C65 C66 . . 119.9(2) ?
    C64 C65 H65 . . 120 ?
    C66 C65 H65 . . 120 ?
    C65 C66 C61 . . 120.2(2) ?
    C65 C66 H66 . . 119.9 ?
    C61 C66 H66 . . 119.9 ?
    C31 P1 C21 . . 104.08(10) ?
    C31 P1 C11 . . 106.84(10) ?
    C21 P1 C11 . . 103.49(9) ?
    C31 P1 Pd1 . . 110.60(7) ?
    C21 P1 Pd1 . . 119.18(7) ?
    C11 P1 Pd1 . . 111.70(7) ?
    C41 P2 C51 . . 108.07(9) ?
    C41 P2 C61 . . 103.66(10) ?
    C51 P2 C61 . . 103.09(10) ?
    C41 P2 Pd2 . . 110.58(7) ?
    C51 P2 Pd2 . . 111.57(7) ?
    C61 P2 Pd2 . . 119.04(7) ?
    Cl3 Pd1 Cl3 . 2 180 ?
    Cl3 Pd1 P1 . . 87.299(19) ?
    Cl3 Pd1 P1 2 . 92.701(19) ?
    Cl3 Pd1 P1 . 2 92.701(19) ?
    Cl3 Pd1 P1 2 2 87.299(19) ?
    P1 Pd1 P1 . 2 180.00(4) ?
    Cl4 Pd2 Cl4 . 2_656 180 ?
    Cl4 Pd2 P2 . 2_656 86.151(19) ?
    Cl4 Pd2 P2 2_656 2_656 93.849(19) ?
    Cl4 Pd2 P2 . . 93.849(19) ?
    Cl4 Pd2 P2 2_656 . 86.151(19) ?
    P2 Pd2 P2 2_656 . 180 ?
loop_
    _geom_torsion_atom_site_label_1
    _geom_torsion_atom_site_label_2
    _geom_torsion_atom_site_label_3
    _geom_torsion_atom_site_label_4
    _geom_torsion_site_symmetry_1
    _geom_torsion_site_symmetry_2
    _geom_torsion_site_symmetry_3
    _geom_torsion_site_symmetry_4
    _geom_torsion
    _geom_torsion_publ_flag
    C16 C11 C12 C13 . . . . -2.2(3) ?
    P1 C11 C12 C13 . . . . 177.89(17) ?
    C11 C12 C13 C14 . . . . 0.5(3) ?
    C12 C13 C14 C15 . . . . 1.2(4) ?
    C12 C13 C14 C1 . . . . -175.1(2) ?
    F3 C1 C14 C13 . . . . 96.0(3) ?
    F1 C1 C14 C13 . . . . -144.9(2) ?
    F2 C1 C14 C13 . . . . -23.5(3) ?
    F3 C1 C14 C15 . . . . -80.4(3) ?
    F1 C1 C14 C15 . . . . 38.8(3) ?
    F2 C1 C14 C15 . . . . 160.1(2) ?
    C13 C14 C15 C16 . . . . -1.0(4) ?
    C1 C14 C15 C16 . . . . 175.3(2) ?
    C14 C15 C16 C11 . . . . -0.7(3) ?
    C12 C11 C16 C15 . . . . 2.4(3) ?
    P1 C11 C16 C15 . . . . -177.77(18) ?
    C26 C21 C22 C23 . . . . -1.6(3) ?
    P1 C21 C22 C23 . . . . 177.88(16) ?
    C21 C22 C23 C24 . . . . -0.5(3) ?
    C22 C23 C24 C25 . . . . 2.1(3) ?
    C22 C23 C24 C2 . . . . -178.4(2) ?
    F4 C2 C24 C25 . . . . -20.5(3) ?
    F5 C2 C24 C25 . . . . 101.3(3) ?
    F6 C2 C24 C25 . . . . -140.9(2) ?
    F4 C2 C24 C23 . . . . 160.0(2) ?
    F5 C2 C24 C23 . . . . -78.2(3) ?
    F6 C2 C24 C23 . . . . 39.6(3) ?
    C23 C24 C25 C26 . . . . -1.8(4) ?
    C2 C24 C25 C26 . . . . 178.7(2) ?
    C24 C25 C26 C21 . . . . -0.3(4) ?
    C22 C21 C26 C25 . . . . 2.0(3) ?
    P1 C21 C26 C25 . . . . -177.48(18) ?
    C36 C31 C32 C33 . . . . -0.1(3) ?
    P1 C31 C32 C33 . . . . -179.78(19) ?
    C31 C32 C33 C34 . . . . 0.6(4) ?
    C32 C33 C34 C35 . . . . -1.1(4) ?
    C32 C33 C34 C3 . . . . 179.8(2) ?
    F9 C3 C34 C35 . . . . -96.9(3) ?
    F7 C3 C34 C35 . . . . 24.6(3) ?
    F8 C3 C34 C35 . . . . 143.3(2) ?
    F9 C3 C34 C33 . . . . 82.3(3) ?
    F7 C3 C34 C33 . . . . -156.2(2) ?
    F8 C3 C34 C33 . . . . -37.5(3) ?
    C33 C34 C35 C36 . . . . 1.0(3) ?
    C3 C34 C35 C36 . . . . -179.9(2) ?
    C32 C31 C36 C35 . . . . 0.0(3) ?
    P1 C31 C36 C35 . . . . 179.66(17) ?
    C34 C35 C36 C31 . . . . -0.4(3) ?
    C46 C41 C42 C43 . . . . -2.5(4) ?
    P2 C41 C42 C43 . . . . 177.08(19) ?
    C41 C42 C43 C44 . . . . 1.0(4) ?
    C42 C43 C44 C45 . . . . 0.7(4) ?
    C42 C43 C44 C4 . . . . -178.8(2) ?
    F12B C4 C44 C45 . . . . 4.0(5) ?
    F12A C4 C44 C45 . . . . 177.8(4) ?
    F11B C4 C44 C45 . . . . -127.8(4) ?
    F10A C4 C44 C45 . . . . 41.8(5) ?
    F10B C4 C44 C45 . . . . 117.9(3) ?
    F11A C4 C44 C45 . . . . -67.3(3) ?
    F12B C4 C44 C43 . . . . -176.5(4) ?
    F12A C4 C44 C43 . . . . -2.6(5) ?
    F11B C4 C44 C43 . . . . 51.7(5) ?
    F10A C4 C44 C43 . . . . -138.7(4) ?
    F10B C4 C44 C43 . . . . -62.5(3) ?
    F11A C4 C44 C43 . . . . 112.3(3) ?
    C43 C44 C45 C46 . . . . -0.9(4) ?
    C4 C44 C45 C46 . . . . 178.6(2) ?
    C42 C41 C46 C45 . . . . 2.2(3) ?
    P2 C41 C46 C45 . . . . -177.30(18) ?
    C44 C45 C46 C41 . . . . -0.6(4) ?
    C56 C51 C52 C53 . . . . -0.4(3) ?
    P2 C51 C52 C53 . . . . -178.39(17) ?
    C51 C52 C53 C54 . . . . 0.1(3) ?
    C52 C53 C54 C55 . . . . 0.1(3) ?
    C52 C53 C54 C5 . . . . -177.7(2) ?
    F15 C5 C54 C53 . . . . 100.5(3) ?
    F14 C5 C54 C53 . . . . -20.0(3) ?
    F13 C5 C54 C53 . . . . -140.5(2) ?
    F15 C5 C54 C55 . . . . -77.2(3) ?
    F14 C5 C54 C55 . . . . 162.2(2) ?
    F13 C5 C54 C55 . . . . 41.8(3) ?
    C53 C54 C55 C56 . . . . 0.0(3) ?
    C5 C54 C55 C56 . . . . 177.7(2) ?
    C54 C55 C56 C51 . . . . -0.2(3) ?
    C52 C51 C56 C55 . . . . 0.4(3) ?
    P2 C51 C56 C55 . . . . 178.40(18) ?
    C66 C61 C62 C63 . . . . -0.5(3) ?
    P2 C61 C62 C63 . . . . 178.88(17) ?
    C61 C62 C63 C64 . . . . -0.8(3) ?
    C62 C63 C64 C65 . . . . 1.9(4) ?
    C62 C63 C64 C6A . . . . 178.2(4) ?
    C62 C63 C64 C6B . . . . -169.1(5) ?
    F17A C6A C64 C65 . . . . 107.7(7) ?
    F16A C6A C64 C65 . . . . -132.0(6) ?
    F18A C6A C64 C65 . . . . -15.3(9) ?
    F17A C6A C64 C63 . . . . -68.5(7) ?
    F16A C6A C64 C63 . . . . 51.8(6) ?
    F18A C6A C64 C63 . . . . 168.4(6) ?
    F17A C6A C64 C6B . . . . -176(5) ?
    F16A C6A C64 C6B . . . . -55(4) ?
    F18A C6A C64 C6B . . . . 61(4) ?
    F16B C6B C64 C65 . . . . -103.6(11) ?
    F17B C6B C64 C65 . . . . 135.9(9) ?
    F18B C6B C64 C65 . . . . 21.1(14) ?
    F16B C6B C64 C63 . . . . 67.5(11) ?
    F17B C6B C64 C63 . . . . -53.0(10) ?
    F18B C6B C64 C63 . . . . -167.7(11) ?
    F16B C6B C64 C6A . . . . 147(5) ?
    F17B C6B C64 C6A . . . . 26(3) ?
    F18B C6B C64 C6A . . . . -89(4) ?
    C63 C64 C65 C66 . . . . -1.5(4) ?
    C6A C64 C65 C66 . . . . -177.7(4) ?
    C6B C64 C65 C66 . . . . 169.6(5) ?
    C64 C65 C66 C61 . . . . 0.2(4) ?
    C62 C61 C66 C65 . . . . 0.9(3) ?
    P2 C61 C66 C65 . . . . -178.52(19) ?
    C36 C31 P1 C21 . . . . 90.20(19) ?
    C32 C31 P1 C21 . . . . -90.12(19) ?
    C36 C31 P1 C11 . . . . -18.9(2) ?
    C32 C31 P1 C11 . . . . 160.78(17) ?
    C36 C31 P1 Pd1 . . . . -140.65(17) ?
    C32 C31 P1 Pd1 . . . . 39.02(19) ?
    C26 C21 P1 C31 . . . . 8.4(2) ?
    C22 C21 P1 C31 . . . . -171.03(16) ?
    C26 C21 P1 C11 . . . . 119.96(18) ?
    C22 C21 P1 C11 . . . . -59.48(18) ?
    C26 C21 P1 Pd1 . . . . -115.33(17) ?
    C22 C21 P1 Pd1 . . . . 65.23(18) ?
    C12 C11 P1 C31 . . . . -104.14(18) ?
    C16 C11 P1 C31 . . . . 76.0(2) ?
    C12 C11 P1 C21 . . . . 146.35(17) ?
    C16 C11 P1 C21 . . . . -33.5(2) ?
    C12 C11 P1 Pd1 . . . . 16.93(19) ?
    C16 C11 P1 Pd1 . . . . -162.93(16) ?
    C46 C41 P2 C51 . . . . -6.8(2) ?
    C42 C41 P2 C51 . . . . 173.62(18) ?
    C46 C41 P2 C61 . . . . 102.1(2) ?
    C42 C41 P2 C61 . . . . -77.44(19) ?
    C46 C41 P2 Pd2 . . . . -129.21(17) ?
    C42 C41 P2 Pd2 . . . . 51.23(19) ?
    C52 C51 P2 C41 . . . . -110.65(18) ?
    C56 C51 P2 C41 . . . . 71.37(19) ?
    C52 C51 P2 C61 . . . . 140.02(17) ?
    C56 C51 P2 C61 . . . . -38.0(2) ?
    C52 C51 P2 Pd2 . . . . 11.13(19) ?
    C56 C51 P2 Pd2 . . . . -166.86(15) ?
    C66 C61 P2 C41 . . . . 5.8(2) ?
    C62 C61 P2 C41 . . . . -173.60(17) ?
    C66 C61 P2 C51 . . . . 118.38(19) ?
    C62 C61 P2 C51 . . . . -61.00(18) ?
    C66 C61 P2 Pd2 . . . . -117.50(18) ?
    C62 C61 P2 Pd2 . . . . 63.12(18) ?
    C31 P1 Pd1 Cl3 . . . . 45.42(7) ?
    C21 P1 Pd1 Cl3 . . . . 165.92(8) ?
    C11 P1 Pd1 Cl3 . . . . -73.43(7) ?
    C31 P1 Pd1 Cl3 . . . 2 -134.58(7) ?
    C21 P1 Pd1 Cl3 . . . 2 -14.08(8) ?
    C11 P1 Pd1 Cl3 . . . 2 106.57(7) ?
    C41 P2 Pd2 Cl4 . . . . -134.36(8) ?
    C51 P2 Pd2 Cl4 . . . . 105.32(7) ?
    C61 P2 Pd2 Cl4 . . . . -14.56(8) ?
    C41 P2 Pd2 Cl4 . . . 2_656 45.64(8) ?
    C51 P2 Pd2 Cl4 . . . 2_656 -74.68(7) ?
    C61 P2 Pd2 Cl4 . . . 2_656 165.44(8) ?
loop_
    _geom_hbond_atom_site_label_D
    _geom_hbond_atom_site_label_H
    _geom_hbond_atom_site_label_A
    _geom_hbond_site_symmetry_A
    _geom_hbond_distance_DH
    _geom_hbond_distance_HA
    _geom_hbond_distance_DA
    _geom_hbond_angle_DHA
    C12 H12 Cl3 . 0.95 2.78 3.468(2) 130.0
    C7 H7B Cl4 . 0.99 2.54 3.510(4) 165.4
    C65 H65 F6 2_565 0.95 2.55 3.457(3) 160.2
    C7 H7A Cl3 2_556 0.99 2.57 3.550(5) 169.1
    C15 H15 F17A 1_454 0.95 2.52 3.341(6) 144.3
    C33 H33 F10B . 0.95 2.53 3.435(4) 158.6
_iucr_refine_instructions_details
;
TITL mo_12fm_wld11_0m in P-1
CELL  0.71073  12.1491  14.0203  14.4334   72.764   78.362   75.545
ZERR     2.00   0.0010   0.0013   0.0013    0.002    0.002    0.002
LATT   1
SFAC  C    H    F    P    CL   PD
UNIT  86   52   36   4    8    2
MERG   2
HTAB C12 Cl3
HTAB C7 Cl4
EQIV $1 -x, 1-y, -z
EQIV $2 -x, -y, 1-z
EQIV $3 -1+x, y, -1+z
HTAB C65 F6_$1
HTAB C7 Cl3_$2
HTAB C15 F17A_$3
HTAB C33 F10B
simu 0.004 0.008 C4 F10a > F12a
delu 0.001 C4 F10a > F12a
simu 0.004 0.008 C4 F10b > F12b
delu 0.001 C4 F10b > F12b
simu 0.004 0.008 c64 c6a > f18a
delu 0.001 c64 c6a > f18a
simu 0.004 0.008 c64 c6b > f18b
delu 0.001 c64 c6b > f18b
FMAP   2
PLAN   20
SIZE     0.25   0.31   0.34
ACTA
BOND   $H
CONF
L.S.   8
TEMP  -173.23
WGHT    0.027300    3.266800
FVAR       0.11519   0.62820
C1    1   -0.624514    0.099104    0.098256    11.00000    0.02180    0.04359 =
         0.04015   -0.02611    0.00527   -0.01424
C2    1   -0.136608    0.405770   -0.462550    11.00000    0.04179    0.02673 =
         0.02495   -0.00058   -0.01135   -0.01352
C3    1   -0.059083    0.441124    0.180780    11.00000    0.03426    0.02728 =
         0.02865   -0.00855   -0.00616   -0.01195
C4    1    0.329068    0.435245    0.100033    11.00000    0.02431    0.03188 =
         0.02023   -0.00490   -0.00437   -0.00028
C5    1    1.081172    0.090176    0.347314    11.00000    0.01772    0.04291 =
         0.02102   -0.00322   -0.00156   -0.00822
C7    1    0.214579    0.181079    0.710527    11.00000    0.13022    0.03356 =
         0.03094   -0.00627   -0.00366    0.00673
AFIX  23
H7A   2    0.158962    0.136281    0.742936    11.00000   -1.20000
H7B   2    0.291220    0.136308    0.703173    11.00000   -1.20000
AFIX   0
PART    1
C6A   1    0.463355    0.420731    0.733566    21.00000    0.03473    0.02559 =
         0.03596   -0.01916   -0.00906    0.00151
F16A  3    0.562639    0.423719    0.760830    21.00000    0.05102    0.04930 =
         0.07563   -0.04476   -0.03263    0.00704
F17A  3    0.396103    0.387423    0.816556    21.00000    0.07084    0.04027 =
         0.02631   -0.01931   -0.00152   -0.00241
F18A  3    0.415599    0.519578    0.693950    21.00000    0.04499    0.02322 =
         0.04387   -0.01984   -0.00874    0.00187
PART    2
C6B   1    0.479778    0.432830    0.719351   -21.00000    0.03050    0.02611 =
         0.03089   -0.01703   -0.00512   -0.00207
F16B  3    0.575673    0.463721    0.710651   -21.00000    0.03484    0.04228 =
         0.06219   -0.03451   -0.01321   -0.00556
F17B  3    0.451152    0.388748    0.814036   -21.00000    0.07013    0.03814 =
         0.02762   -0.01729   -0.00634   -0.00395
F18B  3    0.395151    0.514470    0.699561   -21.00000    0.03283    0.02669 =
         0.03899   -0.02054   -0.00255    0.00134
PART    0
C11   1   -0.277575    0.136935   -0.002280    11.00000    0.01517    0.01949 =
         0.01460   -0.00811   -0.00076   -0.00413
C12   1   -0.300357    0.046771    0.063990    11.00000    0.02176    0.02093 =
         0.01576   -0.00402   -0.00193   -0.00404
AFIX  43
H12   2   -0.238715   -0.005766    0.088120    11.00000   -1.20000
AFIX   0
C13   1   -0.413066    0.033129    0.095143    11.00000    0.02738    0.02683 =
         0.01723   -0.00677    0.00308   -0.01287
AFIX  43
H13   2   -0.428237   -0.028264    0.140737    11.00000   -1.20000
AFIX   0
C14   1   -0.502534    0.109284    0.059406    11.00000    0.01896    0.03165 =
         0.02395   -0.01815    0.00363   -0.00941
C15   1   -0.481079    0.198943   -0.008892    11.00000    0.01622    0.02511 =
         0.03066   -0.01327   -0.00232   -0.00122
AFIX  43
H15   2   -0.542906    0.250569   -0.034011    11.00000   -1.20000
AFIX   0
C16   1   -0.368571    0.212290   -0.039993    11.00000    0.01920    0.01793 =
         0.02469   -0.00692   -0.00245   -0.00370
AFIX  43
H16   2   -0.353521    0.272896   -0.087077    11.00000   -1.20000
AFIX   0
C21   1   -0.126239    0.228804   -0.165274    11.00000    0.01258    0.01533 =
         0.01548   -0.00411   -0.00171   -0.00042
C22   1   -0.154375    0.189476   -0.233879    11.00000    0.01676    0.01568 =
         0.02029   -0.00400   -0.00427   -0.00409
AFIX  43
H22   2   -0.172160    0.123498   -0.214347    11.00000   -1.20000
AFIX   0
C23   1   -0.156386    0.246599   -0.330467    11.00000    0.01916    0.02096 =
         0.01827   -0.00536   -0.00560   -0.00550
AFIX  43
H23   2   -0.174955    0.219668   -0.377167    11.00000   -1.20000
AFIX   0
C24   1   -0.131043    0.343583   -0.358552    11.00000    0.02085    0.01904 =
         0.01888   -0.00200   -0.00463   -0.00511
C25   1   -0.100200    0.382040   -0.291728    11.00000    0.03330    0.01877 =
         0.02134   -0.00269   -0.00362   -0.01187
AFIX  43
H25   2   -0.080928    0.447465   -0.311818    11.00000   -1.20000
AFIX   0
C26   1   -0.097507    0.324658   -0.195149    11.00000    0.02566    0.02070 =
         0.01904   -0.00684   -0.00331   -0.00820
AFIX  43
H26   2   -0.076002    0.350857   -0.149314    11.00000   -1.20000
AFIX   0
C31   1   -0.110856    0.240850    0.027018    11.00000    0.01700    0.01530 =
         0.01357   -0.00356   -0.00257   -0.00302
C32   1   -0.000187    0.243628    0.037405    11.00000    0.01576    0.02662 =
         0.02772   -0.01202   -0.00263   -0.00161
AFIX  43
H32   2    0.063936    0.200677    0.010513    11.00000   -1.20000
AFIX   0
C33   1    0.016807    0.308582    0.086657    11.00000    0.01785    0.03018 =
         0.03132   -0.01039   -0.00639   -0.00709
AFIX  43
H33   2    0.092421    0.310726    0.092995    11.00000   -1.20000
AFIX   0
C34   1   -0.077069    0.370696    0.126842    11.00000    0.02565    0.01878 =
         0.01579   -0.00372   -0.00222   -0.00927
C35   1   -0.186523    0.369125    0.116516    11.00000    0.01957    0.02267 =
         0.02197   -0.01150    0.00037   -0.00393
AFIX  43
H35   2   -0.250373    0.412457    0.143240    11.00000   -1.20000
AFIX   0
C36   1   -0.203739    0.303757    0.066698    11.00000    0.01467    0.02346 =
         0.02395   -0.01211   -0.00224   -0.00245
AFIX  43
H36   2   -0.279468    0.302370    0.059952    11.00000   -1.20000
AFIX   0
C41   1    0.495465    0.235121    0.340958    11.00000    0.01820    0.01356 =
         0.01522   -0.00352   -0.00269   -0.00374
C42   1    0.376503    0.250542    0.345465    11.00000    0.01878    0.02816 =
         0.01797   -0.00180   -0.00055   -0.00963
AFIX  43
H42   2    0.332761    0.216433    0.402297    11.00000   -1.20000
AFIX   0
C43   1    0.321863    0.315264    0.267587    11.00000    0.01662    0.02899 =
         0.02321   -0.00473   -0.00376   -0.00666
AFIX  43
H43   2    0.240867    0.326477    0.271260    11.00000   -1.20000
AFIX   0
C44   1    0.386743    0.363536    0.184155    11.00000    0.02196    0.01806 =
         0.01623   -0.00585   -0.00383   -0.00295
C45   1    0.504667    0.346543    0.178212    11.00000    0.01871    0.02185 =
         0.01592   -0.00173    0.00114   -0.00294
AFIX  43
H45   2    0.548422    0.379126    0.120483    11.00000   -1.20000
AFIX   0
C46   1    0.559620    0.281958    0.256349    11.00000    0.01580    0.02176 =
         0.01849   -0.00348   -0.00012   -0.00383
AFIX  43
H46   2    0.640780    0.269944    0.251825    11.00000   -1.20000
AFIX   0
C51   1    0.714905    0.136014    0.417102    11.00000    0.01448    0.01743 =
         0.01160   -0.00196   -0.00020   -0.00570
C52   1    0.779233    0.040776    0.409469    11.00000    0.01863    0.01835 =
         0.01686   -0.00452    0.00010   -0.00547
AFIX  43
H52   2    0.741588   -0.013883    0.418996    11.00000   -1.20000
AFIX   0
C53   1    0.898612    0.024965    0.387928    11.00000    0.01835    0.02231 =
         0.01730   -0.00544   -0.00008   -0.00141
AFIX  43
H53   2    0.942089   -0.040154    0.382661    11.00000   -1.20000
AFIX   0
C54   1    0.953299    0.104519    0.374291    11.00000    0.01478    0.03009 =
         0.01361   -0.00281   -0.00054   -0.00636
C55   1    0.890088    0.200127    0.381997    11.00000    0.02172    0.02654 =
         0.02345   -0.00350   -0.00190   -0.01230
AFIX  43
H55   2    0.928127    0.254510    0.372570    11.00000   -1.20000
AFIX   0
C56   1    0.771174    0.215806    0.403519    11.00000    0.02059    0.01773 =
         0.02341   -0.00482   -0.00241   -0.00552
AFIX  43
H56   2    0.728006    0.280949    0.409014    11.00000   -1.20000
AFIX   0
C61   1    0.527596    0.235908    0.532044    11.00000    0.01512    0.01587 =
         0.01663   -0.00611    0.00014   -0.00575
C62   1    0.575328    0.200040    0.619430    11.00000    0.01650    0.01708 =
         0.02178   -0.00664   -0.00369   -0.00231
AFIX  43
H62   2    0.622243    0.133734    0.634773    11.00000   -1.20000
AFIX   0
C63   1    0.554431    0.260917    0.683802    11.00000    0.02061    0.02466 =
         0.02147   -0.01043   -0.00582   -0.00249
AFIX  43
H63   2    0.586078    0.236158    0.743581    11.00000   -1.20000
AFIX   0
C64   1    0.486789    0.358565    0.660345    11.00000    0.02146    0.02218 =
         0.02785   -0.01408   -0.00335   -0.00244
C65   1    0.437791    0.394033    0.574907    11.00000    0.02882    0.01832 =
         0.03341   -0.01167   -0.01000    0.00398
AFIX  43
H65   2    0.390250    0.460097    0.560167    11.00000   -1.20000
AFIX   0
C66   1    0.458104    0.333016    0.510591    11.00000    0.02604    0.02005 =
         0.02396   -0.00698   -0.00817    0.00014
AFIX  43
H66   2    0.424535    0.357513    0.451750    11.00000   -1.20000
AFIX   0
F1    3   -0.693490    0.139894    0.028728    11.00000    0.02034    0.05012 =
         0.06418   -0.01495   -0.00675   -0.00996
F2    3   -0.636011    0.002011    0.137372    11.00000    0.03137    0.04807 =
         0.04332   -0.01214    0.00358   -0.02597
F3    3   -0.667422    0.147218    0.168930    11.00000    0.03651    0.09926 =
         0.07719   -0.07078    0.03111   -0.03647
F4    3   -0.146748    0.504576   -0.472806    11.00000    0.11681    0.02455 =
         0.03689    0.00968   -0.03526   -0.02898
F5    3   -0.044317    0.376654   -0.523978    11.00000    0.04934    0.07294 =
         0.01852    0.00099   -0.00096   -0.01778
F6    3   -0.226348    0.395806   -0.497917    11.00000    0.04749    0.03518 =
         0.03239    0.00319   -0.02409   -0.01085
F7    3   -0.150247    0.465462    0.244515    11.00000    0.04095    0.06166 =
         0.05882   -0.04729   -0.00330   -0.00892
F8    3    0.027976    0.399488    0.234034    11.00000    0.03952    0.05105 =
         0.03864   -0.01944   -0.01538   -0.01459
F9    3   -0.034775    0.527661    0.120201    11.00000    0.10879    0.03483 =
         0.04615   -0.00056   -0.02605   -0.04187
F13   3    1.127274    0.137526    0.393755    11.00000    0.02160    0.04216 =
         0.05900   -0.01188   -0.01121   -0.01123
F14   3    1.134927   -0.007438    0.368634    11.00000    0.01808    0.04364 =
         0.05066   -0.02147   -0.00414    0.00200
F15   3    1.110211    0.128695    0.251883    11.00000    0.02177    0.12114 =
         0.02352    0.01006    0.00343   -0.01560
P1    4   -0.129229    0.153753   -0.038068    11.00000    0.01270    0.01440 =
         0.01420   -0.00487   -0.00135   -0.00056
P2    4    0.559642    0.153968    0.448429    11.00000    0.01413    0.01365 =
         0.01283   -0.00356   -0.00022   -0.00480
CL1   5    0.180151    0.245020    0.595015    11.00000    0.04655    0.04941 =
         0.04414   -0.00424   -0.00707    0.00398
CL2   5    0.217103    0.252461    0.787485    11.00000    0.06069    0.09071 =
         0.06354   -0.03513   -0.00445   -0.02488
CL3   5   -0.047960    0.004951    0.160525    11.00000    0.03080    0.02535 =
         0.01358   -0.00674   -0.00333    0.00777
CL4   5    0.462709    0.001774    0.661327    11.00000    0.04121    0.02320 =
         0.01197   -0.00619    0.00243   -0.01565
PD1   6    0.000000    0.000000    0.000000    10.50000    0.01427    0.01495 =
         0.01231   -0.00470   -0.00132    0.00138
PD2   6    0.500000    0.000000    0.500000    10.50000    0.01413    0.01324 =
         0.01027   -0.00314    0.00068   -0.00574
PART    1
F10A  3    0.381131    0.427464    0.013672    10.50000    0.08239    0.06674 =
         0.01782   -0.01257   -0.01294    0.04232
F11A  3    0.340864    0.537089    0.091378    10.50000    0.07748    0.02682 =
         0.05354    0.00258   -0.03988   -0.00439
F12A  3    0.221683    0.447240    0.105743    10.50000    0.02965    0.08788 =
         0.05193    0.03893   -0.02371   -0.02196
PART    2
F10B  3    0.274115    0.379220    0.063833    10.50000    0.05511    0.04999 =
         0.04570    0.00785   -0.03810   -0.01947
F11B  3    0.248442    0.502641    0.126129    10.50000    0.08107    0.06202 =
         0.03905   -0.01625   -0.02520    0.05086
F12B  3    0.396422    0.470320    0.026648    10.50000    0.02919    0.07622 =
         0.03704    0.03268   -0.01463   -0.02153
HKLF 4  1.0  1.00  0.00  0.00  0.00  1.00  0.00  0.00  0.00  1.00
REM  mo_12fm_wld11_0m in P-1
REM R1 =  0.0319 for   9475 Fo > 4sig(Fo)  and  0.0405 for all  11209 data
REM    680 parameters refined using    116 restraints
END
WGHT      0.0272      3.2267
REM Highest difference peak  1.138,  deepest hole -0.851,  1-sigma level  0.075
Q1    1   0.2018  0.3044  0.7487  11.00000  0.05    1.14
Q2    1   0.1864  0.2994  0.6057  11.00000  0.05    1.01
Q3    1   0.3247  0.3957  0.0307  11.00000  0.05    0.60
Q4    1  -0.6971  0.1963  0.1080  11.00000  0.05    0.58
Q5    1   0.2580  0.2244  0.7664  11.00000  0.05    0.57
Q6    1  -0.6613  0.1956  0.0330  11.00000  0.05    0.54
Q7    1   0.3771  0.5162  0.0594  11.00000  0.05    0.51
Q8    1   0.3003  0.5236  0.1200  11.00000  0.05    0.47
Q9    1   0.1962  0.2392  0.8067  11.00000  0.05    0.46
Q10   1   0.1642  0.2189  0.6316  11.00000  0.05    0.45
Q11   1  -0.1194  0.2017 -0.0017  11.00000  0.05    0.43
Q12   1  -0.3317  0.1755  0.0054  11.00000  0.05    0.41
Q13   1   0.3628  0.3992  0.1471  11.00000  0.05    0.41
Q14   1  -0.1328  0.3768  0.1186  11.00000  0.05    0.41
Q15   1  -0.1335  0.3814 -0.4050  11.00000  0.05    0.40
Q16   1   0.6448  0.1383  0.4333  11.00000  0.05    0.40
Q17   1  -0.0363  0.3630  0.0920  11.00000  0.05    0.40
Q18   1   0.4375  0.2421  0.3371  11.00000  0.05    0.40
Q19   1   0.5441  0.1987  0.4986  11.00000  0.05    0.40
Q20   1   0.4800  0.3947  0.6909  11.00000  0.05    0.40
;
