# Supplementary material for: trans-Dichloridobis{tris­[4-(trifluoro­methyl)phen­yl]phosphane-κP}palla­dium(II) dichloro­methane monosolvate
Source: Acta Crystallogr Sect E Struct Rep Online. 2012 Nov 24;68(Pt 12):m1508–9. doi: 10.1107/S1600536812046971 (PMC3588757; doi:10.1107/S1600536812046971)
Supplement: Supplementary file 2 [file e-68-m1508-Isup2.hkl]

#
# h,k,l, Fc-squared, Fo-squared, sigma(Fo-squared) and status flag
#
data_I
_shelx_title ' mo_12fm_wld11_0m in P-1'
_shelx_refln_list_code          4
_shelx_F_calc_maximum      269.31
_exptl_crystal_F_000      1180.00
_reflns_d_resolution_high  0.7494
 
loop_
 _symmetry_equiv_pos_as_xyz
 'x, y, z'
 '-x, -y, -z'
 
_cell_length_a    12.1491
_cell_length_b    14.0203
_cell_length_c    14.4334
_cell_angle_alpha  72.764
_cell_angle_beta   78.362
_cell_angle_gamma  75.545
 
_shelx_F_squared_multiplier     1.000
 
loop_
 _refln_index_h
 _refln_index_k
 _refln_index_l
 _refln_F_squared_calc
 _refln_F_squared_meas
 _refln_F_squared_sigma
 _refln_observed_status
   1   0   0        2.40       54.57      3.46 o
   2   0   0    34158.65    33843.17    504.91 o
   3   0   0    15523.05    16817.67    113.59 o
   4   0   0      335.26      310.89      7.03 o
   5   0   0      110.30      226.86      8.53 o
   6   0   0     3528.86     3494.44     29.33 o
   7   0   0      469.46      420.17     11.01 o
   8   0   0     3176.88     3175.84     33.05 o
   9   0   0      938.11     1122.04     21.10 o
  10   0   0      746.42      642.36     17.50 o
  11   0   0      573.74      509.85     21.50 o
  12   0   0       50.49       42.10     13.10 o
  13   0   0       49.89       64.99     13.32 o
  14   0   0     1214.73     1188.03     65.26 o
  15   0   0       30.41       48.20     15.02 o
 -15   1   0       39.14       53.14     16.21 o
 -14   1   0     1347.02     1427.90     43.89 o
 -13   1   0      466.09      435.64     24.17 o
 -12   1   0       24.18       -0.30      8.27 o
 -11   1   0      159.33      168.25     14.39 o
 -10   1   0      174.59      196.03     12.35 o
  -9   1   0       34.06       41.74      6.99 o
  -8   1   0     1949.20     1873.16     27.94 o
  -7   1   0      675.57      605.99     14.97 o
  -6   1   0    16114.64    16346.13    104.49 o
  -5   1   0     9989.38    10635.77     83.59 o
  -4   1   0     6042.84     6279.85     52.55 o
  -3   1   0     6689.01     6822.38     48.12 o
  -2   1   0        8.09       16.43      2.53 o
  -1   1   0      595.74      685.99      8.18 o
   0   1   0     6655.32     6147.24    225.76 o
   1   1   0      533.00      443.01      5.00 o
   2   1   0    23214.89    23822.82    122.40 o
   3   1   0     6674.96     7085.82     36.78 o
   4   1   0      830.93      813.06     10.08 o
   5   1   0     2091.27     2144.59     20.87 o
   6   1   0       31.54        7.88      4.07 o
   7   1   0      344.72      332.88      9.13 o
   8   1   0     3858.43     3790.59     35.01 o
   9   1   0      681.35      751.43     24.38 o
  10   1   0     1771.73     1680.06     31.52 o
  11   1   0      193.12      164.08     13.42 o
  12   1   0      176.21      190.23     15.05 o
  13   1   0     1252.27     1180.35     40.90 o
  14   1   0      671.68      727.35     32.88 o
  15   1   0        4.48       -2.75     11.59 o
 -15   2   0       32.62       56.14     22.73 o
 -14   2   0      378.93      423.58     29.34 o
 -13   2   0      248.10      284.34     21.12 o
 -12   2   0      407.03      393.12     22.87 o
 -11   2   0      538.50      574.51     25.61 o
 -10   2   0       32.66       30.97     10.94 o
  -9   2   0     2382.31     2259.73     34.28 o
  -8   2   0      186.61      215.15     12.07 o
  -7   2   0      125.59      170.97     10.27 o
  -6   2   0     1707.77     1561.15     21.67 o
  -5   2   0     1617.85     1602.48     21.10 o
  -4   2   0     8628.63     8788.17     70.66 o
  -3   2   0     4176.41     4262.02     40.50 o
  -2   2   0    55440.05    56263.41    531.46 o
  -1   2   0      209.89      154.34      6.29 o
   0   2   0     6095.42     6278.81     61.45 o
   1   2   0        2.60        8.86      1.86 o
   2   2   0     1275.63     1170.29     10.70 o
   3   2   0    10034.19     9912.83     49.93 o
   4   2   0        5.49       13.52      4.73 o
   5   2   0     1987.54     2161.66     19.88 o
   6   2   0       92.58       51.71      7.26 o
   7   2   0      194.31      203.42      9.16 o
   8   2   0     5771.55     5440.10     50.14 o
   9   2   0       22.88       29.28      6.30 o
  10   2   0      397.29      390.08     22.43 o
  11   2   0      193.84      254.19     15.44 o
  12   2   0      984.99      971.84     31.36 o
  13   2   0       66.30       64.59     13.32 o
  14   2   0      439.44      437.76     27.32 o
  15   2   0       33.85        2.70     25.12 o
 -14   3   0      262.55      310.12     23.25 o
 -13   3   0      174.42      201.78     18.99 o
 -12   3   0      621.16      648.77     31.43 o
 -11   3   0      291.44      285.34     17.50 o
 -10   3   0     1411.92     1489.27     31.09 o
  -9   3   0       35.96       38.45      8.35 o
  -8   3   0      308.51      297.56     21.63 o
  -7   3   0     4082.07     4103.81     50.26 o
  -6   3   0      310.23      301.81     11.63 o
  -5   3   0        1.25       -2.60      3.51 o
  -4   3   0    18534.10    17575.40    102.05 o
  -3   3   0     6411.98     6325.60     50.03 o
  -2   3   0     6274.56     6230.67     48.18 o
  -1   3   0      349.73      504.37     10.22 o
   0   3   0     3785.04     3725.57     34.85 o
   1   3   0      657.04      604.92     10.35 o
   2   3   0    51634.95    51822.99    436.69 o
   3   3   0     3161.55     3695.68     28.18 o
   4   3   0    15151.54    15741.41     94.11 o
   5   3   0      502.13      578.49     10.21 o
   6   3   0     9108.54     9476.42     64.18 o
   7   3   0     2344.00     2403.53     28.45 o
   8   3   0     2397.63     2393.69     32.29 o
   9   3   0     1492.33     1609.38     27.48 o
  10   3   0     1606.33     1505.68     38.89 o
  11   3   0       22.99       41.96      9.68 o
  12   3   0      674.47      672.33     38.18 o
  13   3   0        4.45        3.00      9.36 o
  14   3   0       99.89       82.93     14.93 o
  15   3   0        3.31       16.04     20.02 o
 -14   4   0      341.02      362.86     23.37 o
 -13   4   0        8.43       21.90     10.57 o
 -12   4   0     1027.27      999.34     29.90 o
 -11   4   0       35.77       12.88      8.92 o
 -10   4   0      753.33      749.37     22.19 o
  -9   4   0      103.86      104.77     11.87 o
  -8   4   0     1847.89     1844.60     29.74 o
  -7   4   0      720.95      688.10     16.21 o
  -6   4   0     1507.78     1529.74     22.89 o
  -5   4   0     3868.20     4007.97     38.24 o
  -4   4   0     1315.55     1028.07     17.00 o
  -3   4   0        9.81       -3.05      5.17 o
  -2   4   0     5245.88     5007.56     43.86 o
  -1   4   0      156.34      168.44     10.45 o
   0   4   0    15404.86    15733.08    115.23 o
   1   4   0      120.29      135.44      6.77 o
   2   4   0     4706.40     4645.54     42.44 o
   3   4   0     8241.32     8511.91     56.69 o
   4   4   0    10704.47    10387.32     67.47 o
   5   4   0     7330.87     7259.30     51.01 o
   6   4   0    13612.18    13459.36     92.99 o
   7   4   0      175.05      146.11      9.98 o
   8   4   0     1992.80     1984.18     31.45 o
   9   4   0      853.33      891.31     24.80 o
  10   4   0      747.51      718.89     19.33 o
  11   4   0      325.21      304.63     28.55 o
  12   4   0     1032.75      960.75     30.76 o
  13   4   0      589.19      650.99     30.18 o
  14   4   0      294.73      282.94     29.59 o
  15   4   0        1.86       23.71     14.19 o
 -14   5   0      254.74      225.46     32.07 o
 -13   5   0       93.65       92.22     16.28 o
 -12   5   0      821.91      868.05     34.50 o
 -11   5   0       71.04       68.95     12.30 o
 -10   5   0       19.13       11.34      8.32 o
  -9   5   0        2.74       -6.86      6.86 o
  -8   5   0     1756.59     1650.05     35.16 o
  -7   5   0        6.59        9.13      5.70 o
  -6   5   0     4553.32     4571.52     58.55 o
  -5   5   0      193.75      119.54      8.28 o
  -4   5   0     1741.55     1649.57     23.46 o
  -3   5   0     2224.04     2612.05     38.98 o
  -2   5   0    23050.27    22913.48    151.83 o
  -1   5   0       93.88      153.54      8.31 o
   0   5   0    34043.36    35445.34    243.07 o
   1   5   0      151.47      175.06      8.46 o
   2   5   0     5189.43     5080.92     48.58 o
   3   5   0       85.96       99.72      9.98 o
   4   5   0    11146.01    10061.11     67.98 o
   5   5   0      209.33      263.56      8.99 o
   6   5   0       51.37       53.10      4.82 o
   7   5   0      426.57      391.47     11.51 o
   8   5   0     2711.25     2673.50     37.84 o
   9   5   0       46.13       33.92      7.61 o
  10   5   0      408.63      317.14     18.80 o
  11   5   0       17.10       20.73      8.89 o
  12   5   0        1.11       -0.87      8.83 o
  13   5   0      244.52      261.28     24.15 o
  14   5   0      597.84      550.39     34.62 o
  15   5   0        9.89       27.85     14.90 o
 -13   6   0      392.20      393.96     30.31 o
 -12   6   0      467.14      434.78     27.73 o
 -11   6   0      818.68      856.72     30.08 o
 -10   6   0       14.79       10.46      9.03 o
  -9   6   0       60.93       62.86     11.05 o
  -8   6   0     3922.23     3976.18     58.55 o
  -7   6   0     1524.12     1460.46     33.18 o
  -6   6   0      848.78      858.65     19.39 o
  -5   6   0      432.40      409.85     15.24 o
  -4   6   0       14.16       11.61      5.34 o
  -3   6   0       46.79       91.71      8.39 o
  -2   6   0     1646.28     1215.69     21.80 o
  -1   6   0     1713.65     1907.19     32.80 o
   0   6   0    14719.79    14832.87    106.76 o
   1   6   0     1352.19     1367.43     22.80 o
   2   6   0    22660.51    23272.91    160.42 o
   3   6   0       41.44       58.14      6.07 o
   4   6   0     3770.78     3134.97     38.70 o
   5   6   0     5308.80     5494.23     45.15 o
   6   6   0     4206.30     4297.85     38.34 o
   7   6   0      871.36      774.04     16.04 o
   8   6   0      393.68      370.50     11.38 o
   9   6   0       76.60       90.21     10.07 o
  10   6   0     1249.68     1352.50     36.81 o
  11   6   0       62.21       52.05     11.17 o
  12   6   0       10.52        6.82      9.06 o
  13   6   0       58.29       74.41     13.57 o
  14   6   0      759.91      760.30     49.72 o
  15   6   0       99.40      141.22     31.86 o
 -13   7   0        1.50       -1.99     14.64 o
 -12   7   0       17.90       10.63     12.30 o
 -11   7   0       18.30       17.50     10.74 o
 -10   7   0        1.33        1.16      8.91 o
  -9   7   0     1055.50      946.41     29.55 o
  -8   7   0       39.59       43.90     11.21 o
  -7   7   0     1427.04     1382.62     40.29 o
  -6   7   0     1782.10     1846.43     36.34 o
  -5   7   0       14.19       15.39      6.25 o
  -4   7   0     5724.92     5998.83     56.22 o
  -3   7   0      133.37      118.18     10.97 o
  -2   7   0     4708.95     4717.49     50.19 o
  -1   7   0     2977.94     2970.64     37.30 o
   0   7   0    13494.24    12405.16     96.12 o
   1   7   0     1294.50     1286.66     36.16 o
   2   7   0     4196.26     3817.86     45.35 o
   3   7   0     2158.63     2420.27     34.40 o
   4   7   0      150.36      138.11      8.71 o
   5   7   0     1969.70     1842.48     26.32 o
   6   7   0     2051.54     1984.27     31.26 o
   7   7   0      239.34      175.59      8.94 o
   8   7   0      656.44      618.87     15.73 o
   9   7   0      618.85      618.16     23.99 o
  10   7   0       20.69       31.55      8.72 o
  11   7   0       14.04        2.92      8.46 o
  12   7   0        7.12       11.65      9.88 o
  13   7   0      337.49      323.56     27.51 o
  14   7   0      973.95     1021.11     43.52 o
  15   7   0      127.50      201.47     25.62 o
 -12   8   0       25.19       17.28     13.94 o
 -11   8   0       42.05       28.44     12.23 o
 -10   8   0      275.54      231.53     19.02 o
  -9   8   0      150.01      166.48     15.97 o
  -8   8   0     1536.66     1593.88     39.94 o
  -7   8   0       34.76       25.98     13.08 o
  -6   8   0     3062.64     2994.07     51.51 o
  -5   8   0      253.65      228.02     13.50 o
  -4   8   0     3663.64     3693.06     43.92 o
  -3   8   0      945.45      908.58     22.80 o
  -2   8   0     3925.66     4007.68     49.44 o
  -1   8   0       13.63       14.19      6.44 o
   0   8   0    33912.01    34201.57    226.74 o
   1   8   0      512.55      425.99     17.00 o
   2   8   0     7022.28     6767.81     63.54 o
   3   8   0      625.87      775.13     21.29 o
   4   8   0      612.12      595.83     16.56 o
   5   8   0      429.82      414.46     14.67 o
   6   8   0     2010.48     1974.88     28.95 o
   7   8   0       57.34       60.20      7.27 o
   8   8   0     3309.65     3459.38     45.30 o
   9   8   0      527.26      557.76     24.37 o
  10   8   0      981.57      979.08     30.89 o
  11   8   0        3.15       11.35      8.12 o
  12   8   0      137.62      150.24     16.53 o
  13   8   0      741.03      705.54     39.59 o
  14   8   0      892.75      917.46     43.34 o
  15   8   0       36.90       29.79     17.03 o
 -11   9   0        0.36      -10.71     10.71 o
 -10   9   0      174.08      201.44     19.40 o
  -9   9   0      467.97      440.16     24.94 o
  -8   9   0     1146.93     1171.43     43.15 o
  -7   9   0      677.12      566.33     36.14 o
  -6   9   0     6558.73     6432.66    133.92 o
  -5   9   0      995.29      917.53     26.25 o
  -4   9   0     1290.39     1275.52     32.89 o
  -3   9   0      613.34      614.12     32.41 o
  -2   9   0     6021.55     5965.75     82.58 o
  -1   9   0       27.82       42.24      8.07 o
   0   9   0     5444.32     5437.98     58.91 o
   1   9   0       23.05       18.10      6.80 o
   2   9   0     6929.89     6924.59     67.49 o
   3   9   0      816.45      757.13     22.21 o
   4   9   0     4612.13     4885.34     52.69 o
   5   9   0      274.43      287.22     14.08 o
   6   9   0     1739.52     1813.82     29.57 o
   7   9   0     1969.69     1869.13     33.06 o
   8   9   0     4773.12     4594.34     71.57 o
   9   9   0      493.22      596.52     25.45 o
  10   9   0     1420.82     1373.71     36.61 o
  11   9   0      180.67      159.13     14.68 o
  12   9   0     1199.58     1192.86     43.13 o
  13   9   0       57.10       44.43     25.57 o
  14   9   0      343.19      313.73     29.24 o
  15   9   0        8.53      -10.21     14.27 o
 -11  10   0      121.65      136.38     20.27 o
 -10  10   0      225.67      248.97     21.93 o
  -9  10   0       96.25      107.38     15.80 o
  -8  10   0      540.21      555.79     30.39 o
  -7  10   0        7.57       11.92     10.68 o
  -6  10   0      173.74      180.29     17.46 o
  -5  10   0       21.96       26.24      9.38 o
  -4  10   0     1953.37     1982.15     39.96 o
  -3  10   0      678.75      591.47     21.11 o
  -2  10   0     3330.59     3449.97     48.66 o
  -1  10   0       44.41       59.64      9.17 o
   0  10   0     1381.49     1499.37     30.38 o
   1  10   0       49.95       45.29      8.18 o
   2  10   0     6881.35     6680.32     73.69 o
   3  10   0      115.92      134.26     12.67 o
   4  10   0     4773.11     4928.46     55.50 o
   5  10   0      475.38      423.23     17.81 o
   6  10   0     2394.39     2419.13     44.32 o
   7  10   0     2156.37     2005.30     37.98 o
   8  10   0     2629.79     2584.08     60.48 o
   9  10   0      155.88      133.99     18.20 o
  10  10   0      128.15      180.57     20.99 o
  11  10   0      315.83      295.23     30.33 o
  12  10   0      485.29      511.76     29.27 o
  13  10   0        5.85        6.14     13.91 o
  14  10   0       45.67       28.14     18.78 o
 -10  11   0      500.24      609.03     33.04 o
  -9  11   0       45.94       24.49     12.65 o
  -8  11   0      458.23      455.69     29.12 o
  -7  11   0      573.23      482.77     28.52 o
  -6  11   0        1.69        2.03      9.98 o
  -5  11   0       94.33       65.41     19.35 o
  -4  11   0     1440.26     1442.19     34.20 o
  -3  11   0      472.99      480.41     20.74 o
  -2  11   0     4803.95     4960.49     62.86 o
  -1  11   0      473.90      497.74     27.92 o
   0  11   0     1213.10     1160.78     28.58 o
   1  11   0      163.11      181.80     14.21 o
   2  11   0     5944.59     6246.68     68.78 o
   3  11   0      333.24      313.87     19.20 o
   4  11   0     1906.50     1729.91     32.73 o
   5  11   0       19.42       22.10      7.66 o
   6  11   0     4730.42     4487.21     60.12 o
   7  11   0     1395.64     1317.04     53.62 o
   8  11   0       32.90       43.01     11.39 o
   9  11   0     1974.53     1971.10     75.95 o
  10  11   0        1.50        6.39     15.19 o
  11  11   0      158.65      178.86     22.81 o
  12  11   0      303.69      297.65     50.11 o
  13  11   0      264.37      279.91     41.82 o
  14  11   0      244.56      283.66     61.42 o
  -9  12   0       89.81      102.43     17.28 o
  -8  12   0      274.63      272.20     25.00 o
  -7  12   0       79.48       77.25     15.82 o
  -6  12   0      692.76      599.65     31.82 o
  -5  12   0       24.42       28.89     11.89 o
  -4  12   0      312.02      348.94     21.36 o
  -3  12   0      750.42      654.48     30.61 o
  -2  12   0     2695.20     2607.73     53.69 o
  -1  12   0      216.62      161.93     15.12 o
   0  12   0     4687.16     4580.91     61.15 o
   1  12   0      193.79      181.05     14.96 o
   2  12   0     5136.24     5222.72     64.42 o
   3  12   0      609.18      609.19     26.29 o
   4  12   0     3075.41     3146.59     52.43 o
   5  12   0        0.02       -4.05      7.61 o
   6  12   0     4718.37     4629.97     63.77 o
   7  12   0      682.09      651.17     36.20 o
   8  12   0     2820.07     2836.32     54.84 o
   9  12   0        8.76       11.61     12.95 o
  10  12   0       44.27       69.17     21.77 o
  11  12   0        7.11      -15.75     15.75 o
  12  12   0      133.54      197.47     38.06 o
  13  12   0      384.17      467.94     45.79 o
  -8  13   0      250.28      283.58     28.69 o
  -7  13   0      350.14      313.78     26.50 o
  -6  13   0     1070.98     1111.54     41.17 o
  -5  13   0       43.50       85.59     15.77 o
  -4  13   0      287.17      294.54     28.30 o
  -3  13   0      158.72      198.50     20.28 o
  -2  13   0     1874.34     1840.50     36.55 o
  -1  13   0      429.72      456.63     22.96 o
   0  13   0     6542.92     6813.26     80.45 o
   1  13   0        3.33       18.09      9.46 o
   2  13   0     3671.42     3438.02     58.78 o
   3  13   0       22.52       26.15     10.32 o
   4  13   0     1367.51     1459.58     48.29 o
   5  13   0      447.36      375.76     23.47 o
   6  13   0      244.53      281.91     19.55 o
   7  13   0       35.42       57.85     13.31 o
   8  13   0      734.23      770.35     32.06 o
   9  13   0      355.66      348.71     38.89 o
  10  13   0      620.67      616.03     50.19 o
  11  13   0        9.67       -4.37     18.09 o
  12  13   0       13.06       12.31     19.85 o
  -7  14   0        9.88      -12.89     12.89 o
  -6  14   0      640.27      637.73     41.58 o
  -5  14   0      262.52      245.85     37.44 o
  -4  14   0      770.90      659.13     33.66 o
  -3  14   0      259.25      256.09     25.39 o
  -2  14   0      439.26      486.18     28.72 o
  -1  14   0      221.58      224.53     23.09 o
   0  14   0     1986.11     1980.37     47.55 o
   1  14   0      155.46      167.21     16.52 o
   2  14   0     4621.70     4534.24     73.76 o
   3  14   0      119.10      158.74     17.24 o
   4  14   0      893.08      966.73     47.19 o
   5  14   0      235.43      225.47     19.07 o
   6  14   0      712.39      669.33     32.34 o
   7  14   0      106.47      104.76     19.83 o
   8  14   0      563.12      621.92     40.02 o
   9  14   0        8.55       34.95     25.62 o
  10  14   0      320.28      420.40     55.01 o
  11  14   0        0.26      -17.03     17.03 o
  12  14   0      113.76      114.98     56.52 o
  -5  15   0       17.30       -0.44     15.19 o
  -4  15   0     1829.16     1671.84     57.00 o
  -3  15   0       24.95       11.39     16.86 o
  -2  15   0     1416.16     1466.50     45.19 o
  -1  15   0      390.13      433.33     28.67 o
   0  15   0     1203.41     1128.42     36.93 o
   1  15   0       50.07       87.33     14.12 o
   2  15   0      878.78      846.59     36.96 o
   3  15   0      248.34      344.53     25.01 o
   4  15   0      373.41      360.67     24.35 o
   5  15   0       23.16       43.43     17.98 o
   6  15   0      325.69      423.01     35.48 o
   7  15   0        1.10        8.21     13.59 o
   8  15   0      794.83      884.18     74.12 o
   9  15   0       50.35       80.40     27.16 o
  10  15   0      566.18      633.45     55.13 o
  11  15   0        0.31        3.79     22.07 o
  -4  16   0      829.30      797.30     96.46 o
  -3  16   0       10.05       28.56     18.27 o
  -2  16   0      423.27      420.68     34.17 o
  -1  16   0       20.61        1.33     11.83 o
   0  16   0     1157.71     1130.78     41.36 o
   1  16   0      151.32      226.75     36.18 o
   2  16   0      871.44      929.10     46.56 o
   3  16   0       45.06       42.47     16.76 o
   4  16   0     1477.31     1500.75     49.90 o
   5  16   0       24.98       33.78     17.94 o
   6  16   0     1476.62     1451.63     71.63 o
   7  16   0      510.47      562.67     59.21 o
   8  16   0      415.46      444.28     56.74 o
   9  16   0      205.88      207.92     49.74 o
  -1  17   0       64.28       77.98     19.81 o
   0  17   0      489.48      570.49     37.08 o
   1  17   0      169.61      153.83     23.32 o
   2  17   0     1432.28     1366.21     57.87 o
   3  17   0       44.16       35.19     17.30 o
   4  17   0     2436.20     2433.86     76.55 o
   5  17   0       12.33       33.94     33.40 o
   6  17   0     2284.68     2475.79     76.81 o
   7  17   0      163.88      190.59     29.17 o
  -6 -17   1        9.41        5.87     17.26 o
  -5 -17   1      788.36      801.37     59.04 o
  -4 -17   1      485.38      435.41     39.89 o
  -3 -17   1     1012.91     1180.99     50.47 o
  -2 -17   1       13.36        0.05     15.02 o
  -1 -17   1     1198.04     1206.09     50.19 o
   0 -17   1        1.37      -16.82     16.82 o
  -9 -16   1     1672.46     1691.82    114.55 o
  -8 -16   1      112.78      132.57     32.16 o
  -7 -16   1      353.18      389.24     36.74 o
  -6 -16   1       45.46       54.81     19.68 o
  -5 -16   1      553.91      726.62     48.00 o
  -4 -16   1      121.60      181.02     28.33 o
  -3 -16   1     1530.00     1392.32     49.43 o
  -2 -16   1      182.54      198.00     21.30 o
  -1 -16   1      943.97      928.76     41.60 o
   0 -16   1        5.82        5.02     13.71 o
   1 -16   1     1393.68     1555.11     53.73 o
   2 -16   1      215.13      277.94     29.84 o
   3 -16   1      754.55      647.33     42.78 o
 -10 -15   1       28.90       -4.07     25.25 o
  -9 -15   1      341.77      351.95     44.84 o
  -8 -15   1      143.90      131.20     24.00 o
  -7 -15   1       29.23       13.95     18.74 o
  -6 -15   1        2.45        4.77     14.51 o
  -5 -15   1      375.80      411.42     30.68 o
  -4 -15   1       72.64       92.30     17.49 o
  -3 -15   1      585.11      536.85     30.71 o
  -2 -15   1      305.60      353.05     25.77 o
  -1 -15   1      671.06      802.14     37.47 o
   0 -15   1        4.98       14.03     11.06 o
   1 -15   1      757.42      666.87     34.86 o
   2 -15   1       66.01       83.85     18.85 o
   3 -15   1      921.93      864.43     45.99 o
   4 -15   1       17.62       32.57     17.44 o
   5 -15   1     1619.20     1707.13     58.55 o
 -11 -14   1      701.05      662.02     93.45 o
 -10 -14   1       36.63       39.23     37.68 o
  -9 -14   1       68.51       36.14     24.12 o
  -8 -14   1        8.40       -7.17     14.07 o
  -7 -14   1      261.50      200.05     25.02 o
  -6 -14   1      165.66      131.71     21.58 o
  -5 -14   1       41.87       23.01     12.40 o
  -4 -14   1        0.07       -8.17      8.17 o
  -3 -14   1      984.48      937.55     44.85 o
  -2 -14   1      324.91      419.86     26.12 o
  -1 -14   1     2792.14     2782.10     56.02 o
   0 -14   1      175.92      155.37     19.72 o
   1 -14   1     1138.18     1163.21     38.53 o
   2 -14   1      714.51      636.10     33.77 o
   3 -14   1     1858.26     2048.77     84.30 o
   4 -14   1        0.51       26.25     15.42 o
   5 -14   1     3342.40     3433.83     78.46 o
   6 -14   1       28.75       28.87     18.82 o
 -12 -13   1       39.12       36.81     23.28 o
 -11 -13   1      336.62      349.20     41.52 o
 -10 -13   1      192.66      173.86     31.01 o
  -9 -13   1       64.18       52.65     34.67 o
  -8 -13   1      264.58      272.88     30.04 o
  -7 -13   1      237.97      296.00     35.92 o
  -6 -13   1        0.80       -5.24      8.49 o
  -5 -13   1      274.58      237.09     18.56 o
  -4 -13   1      131.31       61.41     11.17 o
  -3 -13   1     1968.43     2072.57     45.73 o
  -2 -13   1        3.89       14.88     10.79 o
  -1 -13   1     4738.56     4688.26     64.86 o
   0 -13   1       48.23       63.53     12.49 o
   1 -13   1     4138.88     4131.13     83.11 o
   2 -13   1        8.39        7.12     11.24 o
   3 -13   1     3564.85     3345.81     81.67 o
   4 -13   1      453.05      460.39     27.58 o
   5 -13   1     1281.65     1437.77     42.85 o
   6 -13   1       34.63       26.14     13.74 o
   7 -13   1      993.21      935.76     47.01 o
   8 -13   1      546.40      571.99     36.10 o
 -13 -12   1      167.70      180.13     55.39 o
 -12 -12   1      100.20      126.33     28.11 o
 -11 -12   1       10.67       -3.50     17.71 o
 -10 -12   1        0.10      -15.71     15.71 o
  -9 -12   1      555.91      468.09     53.51 o
  -8 -12   1      501.66      499.68     43.71 o
  -7 -12   1      360.11      375.41     24.05 o
  -6 -12   1      176.74      134.15     15.68 o
  -5 -12   1     2064.65     2186.74     39.01 o
  -4 -12   1      168.62      139.60     17.95 o
  -3 -12   1     3198.98     3116.09     53.57 o
  -2 -12   1      183.68      208.73     17.75 o
  -1 -12   1     5423.12     5381.01     67.40 o
   0 -12   1      501.89      440.34     19.53 o
   1 -12   1     5982.19     5975.05     64.86 o
   2 -12   1      253.55      230.71     17.23 o
   3 -12   1     3717.29     3441.27     53.60 o
   4 -12   1       36.79       44.37     12.22 o
   5 -12   1      187.22      186.78     19.03 o
   6 -12   1      230.75      209.65     20.61 o
   7 -12   1      220.76      192.86     20.83 o
   8 -12   1      286.97      304.24     26.74 o
   9 -12   1      934.16      992.77     41.68 o
 -13 -11   1      250.91      242.73     34.44 o
 -12 -11   1        3.65        4.05     17.26 o
 -11 -11   1        1.64       -4.90     17.02 o
 -10 -11   1      393.14      384.91     38.37 o
  -9 -11   1       18.95       -0.63     12.46 o
  -8 -11   1        8.25       18.40      9.70 o
  -7 -11   1      298.09      296.10     18.13 o
  -6 -11   1        0.03       -3.61      6.83 o
  -5 -11   1     2442.24     2612.31     49.43 o
  -4 -11   1      690.17      676.13     22.96 o
  -3 -11   1       20.87        0.29      8.39 o
  -2 -11   1     4092.59     3965.72     58.85 o
  -1 -11   1     1434.18     1412.98     38.87 o
   0 -11   1      897.48      846.02     21.66 o
   1 -11   1     5213.55     5120.09     56.89 o
   2 -11   1     1710.66     1598.97     31.21 o
   3 -11   1     1056.88     1021.03     25.97 o
   4 -11   1      345.00      320.76     19.53 o
   5 -11   1     2731.82     2751.60     53.26 o
   6 -11   1        0.08        3.77     10.24 o
   7 -11   1      370.05      400.14     26.79 o
   8 -11   1       57.96       78.36     18.54 o
   9 -11   1     1138.19     1241.96     39.87 o
  10 -11   1        4.99        8.24     12.86 o
 -14 -10   1       55.86       82.14     24.51 o
 -13 -10   1      224.59      275.17     35.16 o
 -12 -10   1      176.10      157.16     28.64 o
 -11 -10   1     1114.35     1071.82     69.71 o
 -10 -10   1       42.94       44.48     24.34 o
  -9 -10   1      145.67      152.98     18.61 o
  -8 -10   1       37.39       38.97     10.46 o
  -7 -10   1       37.57       32.66      8.90 o
  -6 -10   1      743.87      718.14     20.97 o
  -5 -10   1     4096.41     3821.28     48.25 o
  -4 -10   1      602.97      484.29     23.37 o
  -3 -10   1     2878.13     2931.13     47.02 o
  -2 -10   1      307.88      341.65     20.40 o
  -1 -10   1     1071.13     1050.68     48.17 o
   0 -10   1        9.96       15.64      7.43 o
   1 -10   1      722.78      713.01     24.25 o
   2 -10   1      117.03      125.72     11.08 o
   3 -10   1     3474.50     3512.31     45.69 o
   4 -10   1     1349.72     1158.03     29.22 o
   5 -10   1     2291.06     2218.39     46.31 o
   6 -10   1       25.43        8.37     14.39 o
   7 -10   1      115.43      169.63     19.45 o
   8 -10   1      252.14      280.68     20.98 o
   9 -10   1      607.49      571.16     29.80 o
  10 -10   1        3.16        2.60     11.55 o
 -14  -9   1        2.98      -15.91     16.25 o
 -13  -9   1      301.93      203.38     24.52 o
 -12  -9   1      276.52      260.25     21.62 o
 -11  -9   1     1214.87     1175.91     42.28 o
 -10  -9   1       57.50       42.12     11.65 o
  -9  -9   1      470.55      404.37     30.78 o
  -8  -9   1        5.13        0.66      7.60 o
  -7  -9   1       46.53       38.15      9.01 o
  -6  -9   1      663.97      693.25     19.08 o
  -5  -9   1       42.19       62.31      8.03 o
  -4  -9   1     1490.68     1545.67     27.82 o
  -3  -9   1     4789.10     4694.38     58.63 o
  -2  -9   1      515.32      405.25     19.36 o
  -1  -9   1     2779.32     2765.87     39.77 o
   0  -9   1      433.27      411.95     23.25 o
   1  -9   1       24.72       21.23      8.48 o
   2  -9   1      114.70      178.67     13.98 o
   3  -9   1     3201.38     2889.57     39.05 o
   4  -9   1       25.32       19.29      7.02 o
   5  -9   1     9633.14     9419.29    104.64 o
   6  -9   1       91.71       86.93     13.33 o
   7  -9   1     2608.79     2606.85     51.03 o
   8  -9   1      100.74      102.79     13.94 o
   9  -9   1      865.13      874.21     33.04 o
  10  -9   1      113.71       77.31     14.74 o
  11  -9   1      630.20      658.90     33.26 o
 -15  -8   1      236.20      225.62     27.36 o
 -14  -8   1      293.86      296.87     29.64 o
 -13  -8   1       39.99       22.26     14.34 o
 -12  -8   1       64.57       47.16     16.32 o
 -11  -8   1     2862.57     2925.02     63.41 o
 -10  -8   1       72.63       58.11     11.30 o
  -9  -8   1     5648.50     5169.98    104.00 o
  -8  -8   1      326.38      348.88     17.86 o
  -7  -8   1        1.14       -0.20      5.37 o
  -6  -8   1      420.12      438.38     15.34 o
  -5  -8   1        3.24        3.50      5.60 o
  -4  -8   1      695.11      541.00     16.11 o
  -3  -8   1    12756.45    12838.92    111.56 o
  -2  -8   1      386.41      323.53     19.49 o
  -1  -8   1     3143.88     3249.03     41.27 o
   0  -8   1      648.60      600.96     18.32 o
   1  -8   1     7897.24     7995.66     74.16 o
   2  -8   1      605.05      682.76     17.84 o
   3  -8   1     9591.22     9224.65     76.86 o
   4  -8   1       29.28       17.39      6.76 o
   5  -8   1     5690.56     5686.32     63.44 o
   6  -8   1       27.04       33.91     10.55 o
   7  -8   1     6876.49     6846.01     84.47 o
   8  -8   1      233.20      206.71     19.04 o
   9  -8   1      578.30      553.32     26.69 o
  10  -8   1      107.28      136.82     16.48 o
  11  -8   1      167.39      160.37     17.96 o
  12  -8   1       93.46       61.52     16.70 o
 -15  -7   1     1379.43     1452.81     54.35 o
 -14  -7   1      255.83      243.83     27.89 o
 -13  -7   1      848.78      957.21     38.87 o
 -12  -7   1      323.07      357.93     23.65 o
 -11  -7   1      191.32      146.45     16.02 o
 -10  -7   1      239.38      236.38     17.59 o
  -9  -7   1     3865.87     3865.45     58.71 o
  -8  -7   1      363.59      357.05     18.11 o
  -7  -7   1      624.81      592.19     22.16 o
  -6  -7   1      214.09      221.14     10.22 o
  -5  -7   1      882.52      871.35     18.56 o
  -4  -7   1       90.74      119.44      8.50 o
  -3  -7   1      291.87      218.13     15.78 o
  -2  -7   1     2941.95     3009.99     40.41 o
  -1  -7   1     7590.24     7312.07     66.95 o
   0  -7   1     1958.61     1917.37     29.26 o
   1  -7   1     2813.82     2594.00     34.99 o
   2  -7   1      890.86      867.33     24.48 o
   3  -7   1     4595.53     4452.56     45.56 o
   4  -7   1      666.35      581.69     19.91 o
   5  -7   1     7939.34     8035.51     69.31 o
   6  -7   1      185.99      151.70     12.23 o
   7  -7   1     1993.54     2021.21     41.09 o
   8  -7   1       71.21       50.40     10.88 o
   9  -7   1      581.07      559.33     25.62 o
  10  -7   1       17.25        6.81      9.26 o
  11  -7   1       14.38        8.02     10.67 o
  12  -7   1      220.25      219.08     22.47 o
  13  -7   1      254.06      194.48     39.16 o
 -15  -6   1      616.53      706.88     43.49 o
 -14  -6   1        0.20        7.97     14.79 o
 -13  -6   1      855.02      770.99     33.89 o
 -12  -6   1        0.00        1.06     10.13 o
 -11  -6   1      366.52      372.36     22.73 o
 -10  -6   1      132.89      136.63     14.07 o
  -9  -6   1      381.19      349.88     23.28 o
  -8  -6   1        0.17        2.89      5.34 o
  -7  -6   1      144.26       85.73      6.83 o
  -6  -6   1      237.52      212.09      9.46 o
  -5  -6   1     1146.99     1301.00     19.04 o
  -4  -6   1     1824.87     2073.22     27.00 o
  -3  -6   1     5525.63     5878.00     52.37 o
  -2  -6   1     2868.53     3151.98     39.08 o
  -1  -6   1    14974.44    14489.54    105.08 o
   0  -6   1      614.61      721.30     16.72 o
   1  -6   1     9009.86     8715.80     76.21 o
   2  -6   1       95.70       65.63      6.62 o
   3  -6   1    11394.90    11111.05     81.55 o
   4  -6   1     1061.40     1050.43     19.91 o
   5  -6   1     8305.03     8343.30     68.33 o
   6  -6   1       62.25       64.65      8.70 o
   7  -6   1        3.73        3.56      7.43 o
   8  -6   1        0.03       10.37      7.93 o
   9  -6   1      526.22      454.57     25.33 o
  10  -6   1      151.70      137.62     13.97 o
  11  -6   1      489.33      447.35     24.09 o
  12  -6   1        6.41        9.58     11.38 o
  13  -6   1      195.44      234.01     22.80 o
 -15  -5   1      648.27      727.81     80.25 o
 -14  -5   1      279.57      294.38     24.32 o
 -13  -5   1      451.18      389.91     25.70 o
 -12  -5   1      434.22      513.48     27.87 o
 -11  -5   1      220.94      187.62     16.64 o
 -10  -5   1       47.42       41.39     10.13 o
  -9  -5   1      154.12      118.26     14.02 o
  -8  -5   1     3881.24     3687.98     45.00 o
  -7  -5   1     4306.71     3939.51     36.52 o
  -6  -5   1       28.74       21.60      4.39 o
  -5  -5   1      153.15      110.01      6.68 o
  -4  -5   1     1440.81     1524.74     19.05 o
  -3  -5   1     8926.01     9141.68     69.47 o
  -2  -5   1     1200.77     1348.86     22.36 o
  -1  -5   1     6397.38     6486.63     56.16 o
   0  -5   1     3932.75     4029.60     43.61 o
   1  -5   1     7613.19     7230.73     60.07 o
   2  -5   1     4039.28     4108.94     37.88 o
   3  -5   1    12569.43    12640.41    116.49 o
   4  -5   1     1788.20     1920.44     26.80 o
   5  -5   1     4941.22     4988.90     46.44 o
   6  -5   1      185.19      182.25     12.86 o
   7  -5   1      609.66      601.84     32.73 o
   8  -5   1      524.21      557.21     22.29 o
   9  -5   1      945.34      945.53     26.10 o
  10  -5   1        7.93        7.35      8.42 o
  11  -5   1     1198.37     1162.03     34.15 o
  12  -5   1      286.46      246.91     21.03 o
  13  -5   1     1012.67     1013.07     37.59 o
  14  -5   1      152.38      189.23     20.88 o
 -15  -4   1      462.84      468.66     36.09 o
 -14  -4   1      451.02      391.17     27.33 o
 -13  -4   1      401.36      385.89     25.87 o
 -12  -4   1       12.58       -3.89      9.68 o
 -11  -4   1       49.53       50.19     12.70 o
 -10  -4   1      783.24      875.66     34.60 o
  -9  -4   1      887.95      870.18     25.62 o
  -8  -4   1       94.86       80.44      7.92 o
  -7  -4   1     3069.22     3330.82     49.44 o
  -6  -4   1     2288.97     2145.74     23.56 o
  -5  -4   1    14619.69    14775.75     93.77 o
  -4  -4   1        0.12       19.80      3.55 o
  -3  -4   1    10596.97    11045.41     71.40 o
  -2  -4   1     1522.09     1634.25     22.64 o
  -1  -4   1     2736.22     2912.07     35.96 o
   0  -4   1      803.66      730.00     14.87 o
   1  -4   1    10874.61    10064.43     73.47 o
   2  -4   1    19761.50    20106.78    122.78 o
   3  -4   1    19887.62    20246.81    124.75 o
   4  -4   1     2605.49     2530.83     27.44 o
   5  -4   1     6179.41     5896.12     48.74 o
   6  -4   1      540.35      535.68     14.76 o
   7  -4   1     1552.01     1505.34     27.76 o
   8  -4   1      172.38      137.55     10.51 o
   9  -4   1     5627.36     5498.25     56.87 o
  10  -4   1       30.10       32.84      8.39 o
  11  -4   1     2412.91     2441.14     53.08 o
  12  -4   1       47.97       44.34     12.38 o
  13  -4   1      622.62      662.31     32.41 o
  14  -4   1       11.05       -1.37     10.88 o
 -15  -3   1      338.32      354.42     31.62 o
 -14  -3   1      218.43      156.42     19.14 o
 -13  -3   1      499.25      527.08     28.94 o
 -12  -3   1      128.94      149.62     16.40 o
 -11  -3   1     1166.41     1258.81     34.44 o
 -10  -3   1        0.32        4.62      8.11 o
  -9  -3   1      684.53      715.73     18.39 o
  -8  -3   1      547.75      600.24     15.34 o
  -7  -3   1      400.28      401.00     13.54 o
  -6  -3   1     1593.36     1808.13     24.92 o
  -5  -3   1    13353.86    13297.31     84.38 o
  -4  -3   1       44.51       46.28      3.91 o
  -3  -3   1     1961.22     2061.36     19.68 o
  -2  -3   1     1000.32     1269.30     18.78 o
  -1  -3   1     6618.84     6823.68     55.39 o
   0  -3   1     5222.92     5596.52     43.60 o
   1  -3   1    52064.44    53932.35    320.63 o
   2  -3   1     2004.41     1970.74     20.27 o
   3  -3   1     5938.49     5893.93     44.04 o
   4  -3   1      440.40      575.11     19.65 o
   5  -3   1    16469.15    16358.81    104.25 o
   6  -3   1       43.18       43.70      5.72 o
   7  -3   1     4414.87     4381.00     47.94 o
   8  -3   1     2782.35     2785.98     38.32 o
   9  -3   1      977.94      990.12     23.91 o
  10  -3   1       19.09       14.27      8.20 o
  11  -3   1     2649.49     2638.20     42.45 o
  12  -3   1       25.51       19.13     10.07 o
  13  -3   1      341.76      289.32     21.91 o
  14  -3   1       30.55       29.18     11.24 o
 -15  -2   1      243.97      236.63     23.31 o
 -14  -2   1      446.83      408.69     27.38 o
 -13  -2   1      250.76      296.84     23.10 o
 -12  -2   1        7.46        6.21     10.10 o
 -11  -2   1     3551.38     3778.99     60.98 o
 -10  -2   1      191.53      259.81     14.79 o
  -9  -2   1     3486.96     3348.55     43.34 o
  -8  -2   1      920.90      904.68     19.94 o
  -7  -2   1      532.60      564.43     14.61 o
  -6  -2   1       38.07       46.87      4.81 o
  -5  -2   1       15.88       53.51      4.28 o
  -4  -2   1      734.36      725.03     10.94 o
  -3  -2   1        4.45       43.94      3.93 o
  -2  -2   1    11918.26    11653.86     69.93 o
  -1  -2   1      940.70     1010.77     11.10 o
   0  -2   1     5230.05     5698.79     37.98 o
   1  -2   1      712.59      785.21     10.10 o
   2  -2   1     1781.16     1980.60     18.10 o
   3  -2   1    34359.48    34328.45    179.68 o
   4  -2   1      168.78      187.60      6.61 o
   5  -2   1     9476.65     9203.53     65.06 o
   6  -2   1     3556.48     3635.45     35.00 o
   7  -2   1     9287.21     9293.74     70.03 o
   8  -2   1      593.62      579.17     15.36 o
   9  -2   1      631.77      637.54     26.40 o
  10  -2   1      546.35      615.49     21.51 o
  11  -2   1      769.34      753.27     34.03 o
  12  -2   1        0.38       -5.65      8.56 o
  13  -2   1      458.38      433.11     31.29 o
  14  -2   1       34.74       38.54     12.55 o
  15  -2   1        2.57       -9.26     11.83 o
 -15  -1   1      500.64      608.03     35.13 o
 -14  -1   1      527.00      508.02     36.03 o
 -13  -1   1      399.98      390.33     27.52 o
 -12  -1   1       31.62       29.02     11.67 o
 -11  -1   1      710.81      808.81     28.69 o
 -10  -1   1      418.47      407.15     18.14 o
  -9  -1   1     1292.93     1283.37     26.74 o
  -8  -1   1      229.24      242.72     12.69 o
  -7  -1   1      185.91      171.82     10.07 o
  -6  -1   1       10.21       31.16      5.37 o
  -5  -1   1    11591.17    12768.91     87.56 o
  -4  -1   1     1872.89     1900.84     18.43 o
  -3  -1   1    42580.36    43662.35    283.58 o
  -2  -1   1    11552.68    11861.25     75.51 o
  -1  -1   1     4933.40     5129.03     29.73 o
   0  -1   1       21.99       21.07      2.74 o
   1  -1   1     4639.10     4746.06     25.22 o
   2  -1   1     1810.21     2235.17     18.09 o
   3  -1   1    20995.03    21216.66    122.03 o
   4  -1   1      975.66     1036.75     13.22 o
   5  -1   1    21610.57    21671.72    129.44 o
   6  -1   1     2038.39     2170.87     23.68 o
   7  -1   1     6694.00     6309.44     50.70 o
   8  -1   1      192.56      174.31     12.83 o
   9  -1   1      337.18      352.49     14.11 o
  10  -1   1     1190.19     1077.36     23.13 o
  11  -1   1       41.94       15.03      8.15 o
  12  -1   1        4.05        8.17      8.60 o
  13  -1   1      425.92      453.78     26.31 o
  14  -1   1      499.95      535.48     30.60 o
  15  -1   1      215.42      205.64     21.83 o
 -15   0   1     1487.97     1696.45     50.35 o
 -14   0   1       74.67       90.86     19.69 o
 -13   0   1      942.91      880.62     34.68 o
 -12   0   1       22.64       16.53     11.11 o
 -11   0   1      511.27      449.31     21.77 o
 -10   0   1     2619.42     2764.04     37.13 o
  -9   0   1     1766.25     1824.21     29.62 o
  -8   0   1     1201.37     1202.68     35.65 o
  -7   0   1      471.34      522.19     15.78 o
  -6   0   1      223.11      228.88     14.37 o
  -5   0   1     3785.47     4295.93     42.09 o
  -4   0   1     4230.14     3906.48     37.20 o
  -3   0   1    72528.23    75359.45   1079.15 o
  -2   0   1     2026.38     2270.54     19.85 o
  -1   0   1    11219.20    11697.40     94.11 o
   0   0   1      126.88       95.18      4.29 o
   1   0   1     8189.14     8664.10     55.23 o
   2   0   1      359.66      389.43      7.64 o
   3   0   1    40795.07    41779.20    551.54 o
   4   0   1     5998.18     6361.08     41.98 o
   5   0   1    31624.04    32390.24    183.85 o
   6   0   1     4959.39     5192.37     39.96 o
   7   0   1     6455.10     6476.87     49.56 o
   8   0   1      886.58      776.17     13.73 o
   9   0   1       14.55       16.91      4.68 o
  10   0   1       89.64       94.25      8.59 o
  11   0   1      437.23      426.21     33.35 o
  12   0   1       73.59       79.75     11.54 o
  13   0   1      328.15      341.94     24.55 o
  14   0   1        8.30      -11.09     11.09 o
  15   0   1     1136.11     1189.95     49.27 o
 -15   1   1     1260.74     1435.29     47.75 o
 -14   1   1      460.88      486.72     31.64 o
 -13   1   1      650.28      638.84     33.85 o
 -12   1   1      180.59      189.11     16.80 o
 -11   1   1       16.92       21.64      8.90 o
 -10   1   1        4.28       15.65      6.65 o
  -9   1   1      587.01      622.18     18.31 o
  -8   1   1       94.83       78.70      9.36 o
  -7   1   1     2976.05     3123.94     40.76 o
  -6   1   1      264.47      184.31     11.76 o
  -5   1   1     4859.65     4901.75     47.23 o
  -4   1   1      384.44      416.42     10.88 o
  -3   1   1      142.99      136.58     10.12 o
  -2   1   1     8679.25     9004.35     90.17 o
  -1   1   1     8013.15     8403.45     76.27 o
   0   1   1      256.11      319.20      8.53 o
   1   1   1     8027.59     8194.43     75.84 o
   2   1   1        9.44       19.16      1.68 o
   3   1   1      528.66      684.85      8.15 o
   4   1   1      674.83      751.99      8.16 o
   5   1   1    11977.29    11829.68     64.29 o
   6   1   1      189.63      240.65      6.23 o
   7   1   1     7455.52     7169.90     47.96 o
   8   1   1       87.17      117.63      6.17 o
   9   1   1     1008.52     1007.97     18.19 o
  10   1   1      440.81      413.99     17.21 o
  11   1   1     1502.76     1422.81     30.34 o
  12   1   1        0.41        9.01      7.45 o
  13   1   1     1101.86     1015.10     33.06 o
  14   1   1      109.43      112.67     16.58 o
  15   1   1      270.03      341.78     30.17 o
 -14   2   1      235.19      215.34     27.95 o
 -13   2   1      743.96      751.33     35.79 o
 -12   2   1     1522.58     1504.99     37.69 o
 -11   2   1      178.97      205.67     16.73 o
 -10   2   1      407.87      471.41     19.09 o
  -9   2   1     2343.65     2249.54     34.76 o
  -8   2   1     5189.96     5310.34     61.61 o
  -7   2   1     2677.18     2605.00     42.77 o
  -6   2   1     1530.22     1495.27     25.57 o
  -5   2   1    21033.63    21869.26    158.13 o
  -4   2   1       36.87       68.87      6.94 o
  -3   2   1      741.51      783.21     15.76 o
  -2   2   1     9824.16     9897.77    133.57 o
  -1   2   1     1030.46      969.20     17.24 o
   0   2   1      202.98      304.68      7.16 o
   1   2   1     6174.27     6134.62     39.88 o
   2   2   1      624.01      645.38      7.07 o
   3   2   1    57834.58    57553.51    870.40 o
   4   2   1     8795.70     8982.10     52.32 o
   5   2   1    20817.93    20418.78    111.81 o
   6   2   1        1.13        6.68      2.78 o
   7   2   1      584.65      343.94     11.05 o
   8   2   1      197.64      181.19      8.47 o
   9   2   1     2262.09     2182.64     31.04 o
  10   2   1      145.61      136.19     13.47 o
  11   2   1     2343.98     2366.39     38.39 o
  12   2   1      339.94      343.74     18.62 o
  13   2   1     1339.35     1357.43     43.84 o
  14   2   1      713.02      766.49     31.54 o
  15   2   1      423.60      387.13     30.50 o
 -14   3   1      242.35      226.31     24.07 o
 -13   3   1      443.80      496.31     28.22 o
 -12   3   1      420.51      442.12     28.06 o
 -11   3   1     3598.58     3363.42     50.35 o
 -10   3   1        6.62       -2.44      7.12 o
  -9   3   1     1324.09     1383.76     28.42 o
  -8   3   1       21.78       19.14      7.37 o
  -7   3   1     1348.47     1259.47     30.34 o
  -6   3   1      169.90      183.08     11.02 o
  -5   3   1     1305.18     1169.54     21.94 o
  -4   3   1      256.75      440.48     14.16 o
  -3   3   1     5808.24     6073.19     63.83 o
  -2   3   1     2901.90     2776.16     33.58 o
  -1   3   1     3046.85     3025.54     34.70 o
   0   3   1    13763.72    14706.45    114.82 o
   1   3   1     1988.61     2247.27     25.05 o
   2   3   1     3147.75     3405.02     33.60 o
   3   3   1    14883.24    14950.15     77.08 o
   4   3   1      314.24      428.94      9.81 o
   5   3   1    20699.24    21765.47    119.35 o
   6   3   1     8624.40     8874.53     63.77 o
   7   3   1     9557.36     9631.24     62.46 o
   8   3   1     1979.40     1839.77     21.55 o
   9   3   1     1705.39     1616.06     24.46 o
  10   3   1        1.12        1.65      5.87 o
  11   3   1     3059.22     3377.31     46.18 o
  12   3   1       33.78       20.37      9.53 o
  13   3   1      466.47      400.60     24.08 o
  14   3   1      100.10      116.05     18.05 o
  15   3   1      255.57      348.93     29.02 o
 -14   4   1        3.81       -4.87     12.09 o
 -13   4   1      253.08      265.55     19.97 o
 -12   4   1       21.79       17.19     10.49 o
 -11   4   1      769.49      759.69     31.57 o
 -10   4   1      846.12      782.94     30.16 o
  -9   4   1     7060.94     6854.72     72.68 o
  -8   4   1      126.64      109.11     16.79 o
  -7   4   1      525.51      488.39     16.11 o
  -6   4   1     1987.74     2019.68     29.52 o
  -5   4   1      333.28      333.88     13.06 o
  -4   4   1      249.72      228.48     23.00 o
  -3   4   1    10622.98    11070.10     99.66 o
  -2   4   1      395.22      387.15     20.94 o
  -1   4   1     2920.05     2854.66     44.75 o
   0   4   1     2928.89     3291.01     43.22 o
   1   4   1    58395.96    58372.59    485.38 o
   2   4   1     2799.30     2951.89     39.05 o
   3   4   1    29924.06    30334.93    186.03 o
   4   4   1      304.47      256.89      6.96 o
   5   4   1    22838.19    22644.90    132.80 o
   6   4   1      534.14      706.50     32.07 o
   7   4   1     4144.24     3994.10     35.80 o
   8   4   1      266.17      253.96     10.17 o
   9   4   1     1393.96     1301.95     24.55 o
  10   4   1       38.43       47.94      7.75 o
  11   4   1     1454.21     1469.03     28.96 o
  12   4   1      130.59      171.61     15.36 o
  13   4   1     1024.75     1112.30     33.55 o
  14   4   1       80.20       71.25     16.07 o
  15   4   1      139.67      154.98     22.98 o
  16   4   1        5.27       -6.47     16.66 o
 -13   5   1      279.47      258.05     22.90 o
 -12   5   1      235.01      234.04     18.65 o
 -11   5   1     1918.80     2012.41     37.51 o
 -10   5   1       57.49       71.15     10.92 o
  -9   5   1     2440.62     2475.93     40.96 o
  -8   5   1       56.80       66.46      9.77 o
  -7   5   1      111.11      142.78     10.23 o
  -6   5   1       45.82       38.78      6.40 o
  -5   5   1      289.32      269.32     18.26 o
  -4   5   1     1986.06     2384.83     38.09 o
  -3   5   1     5771.26     5908.10     65.26 o
  -2   5   1      773.04      675.99     18.63 o
  -1   5   1     2181.68     2337.39     33.81 o
   0   5   1       69.21       73.71     13.77 o
   1   5   1     7228.70     6683.35     98.33 o
   2   5   1     2297.62     2739.49     28.27 o
   3   5   1    10355.56    10552.83     75.47 o
   4   5   1       30.28       38.05      4.31 o
   5   5   1    11837.95    11372.35     84.24 o
   6   5   1       19.23        7.68      4.44 o
   7   5   1     8740.84     8473.21     85.84 o
   8   5   1     1894.87     1813.36     29.49 o
   9   5   1       28.12       26.56      6.53 o
  10   5   1     1092.33     1124.37     39.38 o
  11   5   1     1652.65     1490.32     44.62 o
  12   5   1       50.22       76.57     11.74 o
  13   5   1      920.66      916.63     59.39 o
  14   5   1       91.77      116.01     22.92 o
  15   5   1      132.57      154.58     21.86 o
 -13   6   1      280.43      255.96     23.61 o
 -12   6   1       13.00       17.71     12.68 o
 -11   6   1      310.22      272.60     19.43 o
 -10   6   1      179.65      146.28     14.99 o
  -9   6   1      572.36      498.93     25.03 o
  -8   6   1      115.48       94.29     12.81 o
  -7   6   1        1.62        5.49      6.39 o
  -6   6   1      244.70      225.75     12.25 o
  -5   6   1        8.21       15.69      5.93 o
  -4   6   1      565.65      496.52     15.84 o
  -3   6   1       57.27       83.91      9.34 o
  -2   6   1     1760.20     1996.43     34.42 o
  -1   6   1    14822.63    14594.33    148.26 o
   0   6   1     3513.18     3546.50     74.76 o
   1   6   1     3894.55     3775.72     38.36 o
   2   6   1    13077.77    12608.22     90.81 o
   3   6   1    13973.33    14598.73    102.49 o
   4   6   1     1021.76     1073.89     17.78 o
   5   6   1    13571.61    13403.30     87.78 o
   6   6   1      294.37      295.18     10.51 o
   7   6   1    10072.55     9752.56     85.67 o
   8   6   1      315.80      318.36     18.49 o
   9   6   1      221.20      193.49     12.58 o
  10   6   1     1299.59     1222.94     27.38 o
  11   6   1      231.74      279.52     17.94 o
  12   6   1        8.92       22.01      9.63 o
  13   6   1     1146.05     1152.41     40.58 o
  14   6   1      244.87      229.75     24.49 o
  15   6   1      690.19      743.05     41.65 o
 -13   7   1      802.75      902.05    100.23 o
 -12   7   1      229.02      279.83     27.98 o
 -11   7   1       45.58       39.36     11.66 o
 -10   7   1      254.49      226.24     18.41 o
  -9   7   1        2.86       -2.86      9.15 o
  -8   7   1      311.50      259.72     19.07 o
  -7   7   1       85.24       89.75     12.57 o
  -6   7   1      187.48      167.88     11.69 o
  -5   7   1      140.99      118.82     10.46 o
  -4   7   1      160.78      126.76     10.43 o
  -3   7   1     8503.36     8339.92     74.38 o
  -2   7   1      262.03      356.12     15.25 o
  -1   7   1    11228.17    11126.61    125.15 o
   0   7   1        6.92       -1.56      4.74 o
   1   7   1    13043.98    12820.37     98.33 o
   2   7   1        0.70       13.47      5.28 o
   3   7   1    12018.35    11428.09     95.32 o
   4   7   1       36.47       49.74      6.00 o
   5   7   1     8183.83     8436.15     70.83 o
   6   7   1       36.49       32.65      5.43 o
   7   7   1     2852.35     2706.96     31.90 o
   8   7   1      409.84      323.25     13.65 o
   9   7   1     1663.14     1620.47     35.44 o
  10   7   1      608.48      505.85     20.71 o
  11   7   1      357.63      375.40     19.49 o
  12   7   1      745.93      761.80     58.99 o
  13   7   1        8.23       -7.35     10.44 o
  14   7   1       46.48       67.02     22.93 o
  15   7   1      752.18      789.72     41.39 o
 -12   8   1      249.22      231.24     23.19 o
 -11   8   1      375.47      351.59     23.57 o
 -10   8   1        0.01       -7.98      9.50 o
  -9   8   1      698.59      688.64     33.14 o
  -8   8   1       15.61       16.56     10.66 o
  -7   8   1      180.24      138.20     15.56 o
  -6   8   1      779.70      784.19     23.91 o
  -5   8   1      444.58      447.25     17.95 o
  -4   8   1       18.89       40.99      8.16 o
  -3   8   1     2226.51     2315.28     35.84 o
  -2   8   1      227.93      191.41     12.36 o
  -1   8   1     2127.90     2279.71     36.16 o
   0   8   1     1307.01     1476.11     27.92 o
   1   8   1     1822.66     1719.44     28.02 o
   2   8   1        0.14        3.30      5.18 o
   3   8   1     6615.39     6573.80     66.67 o
   4   8   1      157.14       98.89      8.43 o
   5   8   1     7487.88     7579.77     66.06 o
   6   8   1       24.82       33.93      5.98 o
   7   8   1     2111.97     1996.42     27.87 o
   8   8   1     1254.29     1226.22     25.32 o
   9   8   1      538.41      562.16     24.13 o
  10   8   1      329.78      371.62     25.01 o
  11   8   1     1623.94     1615.36     34.29 o
  12   8   1      146.13      160.33     19.94 o
  13   8   1     1467.07     1495.29     55.74 o
  14   8   1      316.03      272.51     33.11 o
  15   8   1      677.04      744.34     42.93 o
 -11   9   1      524.40      556.16     32.02 o
 -10   9   1        0.08        3.77     10.44 o
  -9   9   1      348.33      344.67     24.78 o
  -8   9   1      481.57      488.95     28.55 o
  -7   9   1       94.38       95.01     14.48 o
  -6   9   1       34.09       30.84     11.00 o
  -5   9   1     3539.06     3544.71     58.29 o
  -4   9   1       23.93       13.97      7.27 o
  -3   9   1     3915.84     4036.92     51.32 o
  -2   9   1     2466.58     2429.51     37.99 o
  -1   9   1     5017.45     4901.08     55.53 o
   0   9   1       13.49       12.58      7.08 o
   1   9   1     5097.76     5232.12     56.13 o
   2   9   1     3030.48     2890.06     38.96 o
   3   9   1     5125.85     4876.44     57.87 o
   4   9   1     1082.02     1153.91     26.66 o
   5   9   1     5366.20     5286.55     61.57 o
   6   9   1        4.42       18.84      5.85 o
   7   9   1      725.89      735.75     20.48 o
   8   9   1        1.17       10.68      8.38 o
   9   9   1     5812.87     5815.67     89.76 o
  10   9   1      274.97      272.11     19.75 o
  11   9   1     1792.24     1834.46     43.86 o
  12   9   1       66.35       90.77     14.93 o
  13   9   1     1031.59      993.50     40.32 o
  14   9   1      255.52      236.83     30.42 o
  15   9   1        2.98      -13.19     13.19 o
 -11  10   1     1661.88     1761.52     63.30 o
 -10  10   1       79.31       82.15     15.53 o
  -9  10   1       35.59       30.32     14.45 o
  -8  10   1      379.15      419.49     27.33 o
  -7  10   1      470.37      472.90     27.05 o
  -6  10   1        5.53        9.65     10.08 o
  -5  10   1     1786.76     1808.57     37.31 o
  -4  10   1       59.46       43.94      9.57 o
  -3  10   1       12.50       13.61      7.85 o
  -2  10   1     1252.71     1203.19     28.33 o
  -1  10   1      378.34      391.39     20.43 o
   0  10   1      286.81      282.83     20.37 o
   1  10   1       74.96       90.52      9.84 o
   2  10   1        4.33       28.86      7.24 o
   3  10   1     5173.69     5096.80     62.39 o
   4  10   1       12.14       21.57      6.99 o
   5  10   1    11141.53    11214.10     95.90 o
   6  10   1      249.20      268.39     14.34 o
   7  10   1     1193.78     1188.93     31.63 o
   8  10   1      135.68      135.95     14.14 o
   9  10   1      713.95      685.26     42.04 o
  10  10   1      201.08      259.17     34.27 o
  11  10   1     4908.96     4785.16     86.26 o
  12  10   1        7.07       -3.10      9.98 o
  13  10   1      595.50      650.63     38.91 o
  14  10   1       97.71      108.47     20.54 o
 -10  11   1        0.27       -8.81     11.37 o
  -9  11   1      264.49      228.66     22.67 o
  -8  11   1        6.95       -2.60     11.33 o
  -7  11   1      175.91      151.49     18.10 o
  -6  11   1        3.18       -1.38     10.01 o
  -5  11   1      139.29      134.87     15.87 o
  -4  11   1        0.04       -0.41      8.09 o
  -3  11   1     1031.45     1005.46     28.30 o
  -2  11   1      337.15      331.00     20.73 o
  -1  11   1      921.56      916.92     25.97 o
   0  11   1       54.53       50.68      9.28 o
   1  11   1      336.43      283.60     20.03 o
   2  11   1       53.39       86.20     13.24 o
   3  11   1     3742.17     3660.40     69.99 o
   4  11   1       16.65       24.90      8.92 o
   5  11   1     5674.36     5615.04     79.76 o
   6  11   1      253.79      265.70     17.01 o
   7  11   1     4569.85     4500.89     67.72 o
   8  11   1      389.53      405.62     23.48 o
   9  11   1      724.92      649.69     57.04 o
  10  11   1      312.90      338.12     28.03 o
  11  11   1      391.85      408.19     47.13 o
  12  11   1       30.05        5.27     13.40 o
  13  11   1      910.47      947.01     43.86 o
  14  11   1        1.52       36.07     18.87 o
  -9  12   1     1254.17     1245.57     44.96 o
  -8  12   1      237.01      268.44     24.62 o
  -7  12   1       47.04       35.42     13.47 o
  -6  12   1      223.45      216.42     20.45 o
  -5  12   1       37.68       34.52     11.70 o
  -4  12   1      245.45      185.93     17.67 o
  -3  12   1     1995.37     1979.22     40.74 o
  -2  12   1      289.56      291.44     20.70 o
  -1  12   1     4101.22     4071.07     57.46 o
   0  12   1      424.62      442.95     21.81 o
   1  12   1     1576.72     1623.16     38.53 o
   2  12   1     1609.41     1545.20     33.21 o
   3  12   1     2222.01     2174.36     45.84 o
   4  12   1       63.70       95.54     12.43 o
   5  12   1     8773.07     8525.89     84.35 o
   6  12   1       65.36       68.65     11.53 o
   7  12   1     5492.81     5436.12     79.03 o
   8  12   1       13.37        2.88      9.40 o
   9  12   1     2001.74     2032.26     55.76 o
  10  12   1       48.02       42.70     14.99 o
  11  12   1       44.49       24.76     25.60 o
  12  12   1       12.90        6.09     18.84 o
  13  12   1      842.08     1024.43     56.42 o
  -8  13   1        2.83       -4.68     13.25 o
  -7  13   1      271.31      241.21     23.82 o
  -6  13   1        3.77       -2.00     11.41 o
  -5  13   1      111.54      123.55     27.13 o
  -4  13   1       41.59       48.98     13.51 o
  -3  13   1      394.34      364.29     21.89 o
  -2  13   1      280.00      314.80     21.07 o
  -1  13   1     5907.51     5673.36     72.44 o
   0  13   1      390.15      407.44     22.47 o
   1  13   1     6809.32     6925.78     79.69 o
   2  13   1     1321.41     1238.63     36.90 o
   3  13   1     1501.28     1612.26     39.41 o
   4  13   1     1925.61     1748.64     40.26 o
   5  13   1     3002.15     2975.56     51.75 o
   6  13   1       45.38       30.91     12.03 o
   7  13   1     3828.73     3715.94     74.84 o
   8  13   1      155.48      170.12     18.54 o
   9  13   1     1161.19     1098.60     43.63 o
  10  13   1       57.56       57.17     15.61 o
  11  13   1       53.69       73.13     22.42 o
  12  13   1      272.25      259.55     36.66 o
  13  13   1      337.24      326.34     39.14 o
  -7  14   1      264.26      297.37     27.30 o
  -6  14   1       15.22       24.96     13.79 o
  -5  14   1      499.48      482.90     30.76 o
  -4  14   1      293.70      323.85     31.67 o
  -3  14   1      255.63      228.54     19.09 o
  -2  14   1     1249.81     1346.66     35.93 o
  -1  14   1     1167.59     1239.80     34.88 o
   0  14   1       26.14       15.33     10.17 o
   1  14   1     2088.93     2197.56     44.56 o
   2  14   1        1.24        4.80      9.37 o
   3  14   1     2156.15     2150.79     46.97 o
   4  14   1       66.33       58.51     13.92 o
   5  14   1     1398.86     1371.20     37.01 o
   6  14   1       39.81       27.31     12.60 o
   7  14   1      774.50      810.24     35.24 o
   8  14   1       11.30       10.22     12.00 o
   9  14   1      602.84      632.69     50.61 o
  10  14   1       15.12       34.85     19.93 o
  11  14   1      647.67      773.65     57.97 o
  12  14   1      282.28      299.01     40.24 o
  -5  15   1      282.19      334.18     28.22 o
  -4  15   1        0.92       31.77     16.40 o
  -3  15   1     1261.93     1226.79     50.36 o
  -2  15   1       26.96       24.52     12.92 o
  -1  15   1     1181.26     1335.69     38.14 o
   0  15   1      407.58      369.05     25.67 o
   1  15   1      842.16      853.81     43.70 o
   2  15   1       77.52       70.46     13.17 o
   3  15   1     2291.03     2458.34     66.83 o
   4  15   1      329.36      320.05     28.61 o
   5  15   1      483.78      450.52     29.82 o
   6  15   1       76.41       93.06     17.32 o
   7  15   1      268.76      311.31     26.19 o
   8  15   1        0.09        6.30     14.49 o
   9  15   1     1144.01     1266.00     65.54 o
  10  15   1      194.87      183.72     33.04 o
  11  15   1     1027.24     1042.30     68.97 o
  -4  16   1        8.00       -7.79     15.89 o
  -3  16   1      545.59      528.16     38.43 o
  -2  16   1       11.56       26.95     18.98 o
  -1  16   1      470.70      471.44     30.47 o
   0  16   1       84.57       70.64     13.87 o
   1  16   1      116.14      111.70     15.99 o
   2  16   1       71.28       76.05     17.98 o
   3  16   1     1489.97     1560.99     88.54 o
   4  16   1      157.37      137.99     21.07 o
   5  16   1     2485.16     2402.56     60.37 o
   6  16   1      232.91      272.67     31.72 o
   7  16   1      896.95      817.29     48.55 o
   8  16   1      599.92      559.12     41.33 o
   9  16   1     2553.75     2805.24     98.29 o
  10  16   1      128.90      131.46     31.85 o
  -2  17   1        2.48        6.80     15.26 o
  -1  17   1      218.03      184.96     25.79 o
   0  17   1        0.19      -14.01     14.01 o
   1  17   1      922.33      935.01     45.33 o
   2  17   1       97.47      104.51     20.30 o
   3  17   1      564.70      510.05     35.84 o
   4  17   1        7.55       30.85     15.64 o
   5  17   1     2970.63     3264.37     87.59 o
   6  17   1       30.34       59.45     21.01 o
   7  17   1     1674.64     1725.08     73.51 o
   8  17   1      874.28      903.58    247.18 o
   2  18   1      989.66      961.68     50.01 o
   3  18   1     1285.02     1146.20    102.31 o
   4  18   1      726.15      726.66     51.60 o
   5  18   1     2284.12     2395.66     96.17 o
  -5 -17   2       83.15       33.16     37.68 o
  -4 -17   2      394.06      397.74     39.08 o
  -3 -17   2        0.59       -6.93     14.72 o
  -2 -17   2       45.16       15.00     26.84 o
  -1 -17   2        0.95        8.00     15.17 o
  -8 -16   2      649.61      632.56     80.26 o
  -7 -16   2        0.66      -11.55     16.54 o
  -6 -16   2      591.14      519.42     41.98 o
  -5 -16   2        0.02      -14.24     15.36 o
  -4 -16   2     1249.33     1393.10     49.87 o
  -3 -16   2        5.23        2.72     14.05 o
  -2 -16   2      336.41      404.51     29.06 o
  -1 -16   2       11.66       -0.64     13.97 o
   0 -16   2        4.91        6.99     14.58 o
   1 -16   2       62.36       82.09     25.24 o
   2 -16   2     1281.09     1328.57     53.26 o
  -9 -15   2      349.17      317.95     43.00 o
  -8 -15   2      436.03      364.88     37.33 o
  -7 -15   2      329.05      288.75     31.77 o
  -6 -15   2       41.17       -4.97     15.12 o
  -5 -15   2       62.76       59.75     16.41 o
  -4 -15   2      495.78      615.34     37.45 o
  -3 -15   2      370.42      365.98     26.07 o
  -2 -15   2      411.04      381.73     27.28 o
  -1 -15   2       85.35       73.17     15.27 o
   0 -15   2        5.04        3.09     12.55 o
   1 -15   2      176.26      167.83     26.56 o
   2 -15   2      467.85      406.26     47.21 o
   3 -15   2       58.06       74.30     31.76 o
   4 -15   2     1725.91     1780.71     59.70 o
 -11 -14   2       14.94       30.52     51.24 o
 -10 -14   2      817.39      818.63    116.43 o
  -9 -14   2        8.75       -6.02     20.72 o
  -8 -14   2      173.38      137.72     23.94 o
  -7 -14   2        6.42       11.88     15.52 o
  -6 -14   2        5.44        9.70     13.84 o
  -5 -14   2       60.10       87.14     16.45 o
  -4 -14   2      103.31       87.58     14.83 o
  -3 -14   2      857.31      783.76     34.87 o
  -2 -14   2      218.13      174.75     18.85 o
  -1 -14   2      944.48     1063.88     36.83 o
   0 -14   2     1500.33     1531.71     42.98 o
   1 -14   2       55.97       30.92     12.75 o
   2 -14   2     1120.14     1023.67     44.53 o
   3 -14   2       54.20       54.75     17.33 o
   4 -14   2     1659.99     1674.33     54.60 o
   5 -14   2       52.58       64.51     23.39 o
   6 -14   2     2587.65     2626.08     64.11 o
 -12 -13   2      173.58      212.17     34.64 o
 -11 -13   2       41.50       73.21     29.01 o
 -10 -13   2      854.14      810.12     60.40 o
  -9 -13   2      317.13      301.87     37.03 o
  -8 -13   2      762.74      759.15     42.13 o
  -7 -13   2      835.57      760.09     41.41 o
  -6 -13   2       56.40       33.01     13.59 o
  -5 -13   2       62.02       24.09     12.05 o
  -4 -13   2      126.80       89.99     15.57 o
  -3 -13   2      345.44      311.33     21.91 o
  -2 -13   2      183.63      241.95     19.63 o
  -1 -13   2        5.86        0.77     10.50 o
   0 -13   2     2201.25     2116.50     43.64 o
   1 -13   2        0.98       -8.79      8.79 o
   2 -13   2     1258.48     1344.88     40.28 o
   3 -13   2      530.17      480.61     32.15 o
   4 -13   2     1800.95     1673.27     51.83 o
   5 -13   2      172.91      220.81     36.33 o
   6 -13   2     2468.65     2416.22     77.22 o
   7 -13   2      570.34      627.55     32.62 o
 -12 -12   2      875.61      797.08    108.14 o
 -11 -12   2      107.80      130.89     42.20 o
 -10 -12   2        0.90       -8.50     17.70 o
  -9 -12   2      111.50       82.95     23.96 o
  -8 -12   2     1286.74     1333.27     57.51 o
  -7 -12   2      686.65      777.58     46.86 o
  -6 -12   2      916.44      793.71     33.85 o
  -5 -12   2       61.19       47.22     10.88 o
  -4 -12   2       46.38       26.17     11.35 o
  -3 -12   2      459.46      433.26     40.76 o
  -2 -12   2     1533.85     1499.33     38.14 o
  -1 -12   2      450.94      545.07     27.28 o
   0 -12   2     3860.99     3706.75     77.51 o
   1 -12   2       61.17       84.31     12.69 o
   2 -12   2     3774.74     3540.60     61.35 o
   3 -12   2      302.06      339.79     20.43 o
   4 -12   2      799.45      742.64     31.49 o
   5 -12   2        0.08       -9.06     10.63 o
   6 -12   2      826.67      803.66     33.28 o
   7 -12   2      290.46      345.13     24.38 o
   8 -12   2     1635.08     1584.47     49.43 o
 -13 -11   2        1.44      -18.38     18.38 o
 -12 -11   2      572.21      539.92     47.74 o
 -11 -11   2       75.31       43.46     26.00 o
 -10 -11   2      214.71      202.11     31.39 o
  -9 -11   2      125.82      167.68     29.04 o
  -8 -11   2      469.89      464.08     46.92 o
  -7 -11   2        0.01       -5.30      9.45 o
  -6 -11   2     1009.15      968.44     25.29 o
  -5 -11   2       56.88       35.09      8.92 o
  -4 -11   2     1075.31     1064.89     26.63 o
  -3 -11   2       16.89        5.32      8.54 o
  -2 -11   2      347.51      340.49     21.04 o
  -1 -11   2      623.81      611.46     27.10 o
   0 -11   2       89.21       46.56      8.43 o
   1 -11   2       11.74       -3.58      6.96 o
   2 -11   2     5694.27     5450.82     60.26 o
   3 -11   2     1134.40     1100.03     29.25 o
   4 -11   2     1297.73     1373.07     37.15 o
   5 -11   2      235.36      186.61     18.15 o
   6 -11   2      157.03      164.56     27.08 o
   7 -11   2       31.08       35.68     12.31 o
   8 -11   2     1613.94     1607.26     42.52 o
   9 -11   2       28.72       24.71     13.00 o
 -13 -10   2        7.50       11.49     25.62 o
 -12 -10   2     1615.08     1501.82     66.84 o
 -11 -10   2       12.54       35.71     20.23 o
 -10 -10   2       76.28       53.62     21.04 o
  -9 -10   2        4.75      -10.77     14.59 o
  -8 -10   2     1081.13     1075.93     44.81 o
  -7 -10   2     1435.74     1394.93     31.38 o
  -6 -10   2     1718.14     1679.84     33.36 o
  -5 -10   2      425.66      420.16     18.05 o
  -4 -10   2     1786.42     1713.19     31.38 o
  -3 -10   2       82.75       78.55     11.48 o
  -2 -10   2      345.70      358.98     20.22 o
  -1 -10   2       16.45       22.31      5.85 o
   0 -10   2      599.40      573.17     17.96 o
   1 -10   2        0.68        6.20      6.12 o
   2 -10   2     3234.58     3167.03     42.19 o
   3 -10   2       26.80       52.75      8.97 o
   4 -10   2     2424.13     2499.37     42.57 o
   5 -10   2      253.58      238.04     18.58 o
   6 -10   2     3451.80     3379.35     59.01 o
   7 -10   2       24.18       21.68     10.76 o
   8 -10   2     1662.66     1759.62     55.83 o
   9 -10   2      366.35      369.49     24.64 o
  10 -10   2     1215.96     1288.94     40.42 o
 -14  -9   2      321.70      371.86     78.75 o
 -13  -9   2        3.96       16.03     19.98 o
 -12  -9   2     4125.95     4447.32     87.30 o
 -11  -9   2      836.06      757.86     50.79 o
 -10  -9   2     1405.42     1377.80     56.89 o
  -9  -9   2      217.62      218.09     19.36 o
  -8  -9   2        7.30       11.21      8.16 o
  -7  -9   2     1215.60     1193.88     27.79 o
  -6  -9   2     2142.63     2108.27     33.31 o
  -5  -9   2       24.42       26.14      6.61 o
  -4  -9   2     1397.85     1386.03     27.61 o
  -3  -9   2      156.96      133.60     12.55 o
  -2  -9   2      547.61      607.21     22.67 o
  -1  -9   2       27.34       32.68      5.88 o
   0  -9   2      289.67      233.66     11.73 o
   1  -9   2      389.84      374.72     15.02 o
   2  -9   2     3485.17     3696.88     44.08 o
   3  -9   2        8.33       12.15      6.67 o
   4  -9   2     2533.77     2313.91     38.81 o
   5  -9   2      392.84      369.65     21.94 o
   6  -9   2     3839.41     3654.73     59.41 o
   7  -9   2       48.95       49.20     11.02 o
   8  -9   2     1864.36     1916.54     42.34 o
   9  -9   2      330.81      380.20     24.20 o
  10  -9   2     1956.65     2034.62     46.80 o
  11  -9   2       74.46       90.20     16.05 o
 -14  -8   2      210.86      210.05     27.20 o
 -13  -8   2      306.88      271.07     23.33 o
 -12  -8   2     2341.61     2337.83     52.62 o
 -11  -8   2       57.04       48.41     12.83 o
 -10  -8   2      982.27     1042.93     52.21 o
  -9  -8   2       82.44       77.51     14.95 o
  -8  -8   2     1373.32     1325.00     25.28 o
  -7  -8   2      317.11      261.64     19.39 o
  -6  -8   2      871.53      974.07     23.09 o
  -5  -8   2       80.55      103.60     10.56 o
  -4  -8   2      420.39      445.44     16.12 o
  -3  -8   2     1512.92     1522.00     30.48 o
  -2  -8   2      243.05      196.92     16.53 o
  -1  -8   2     4779.26     4702.02     47.47 o
   0  -8   2     3234.48     3058.16     35.43 o
   1  -8   2        3.71       26.30      5.98 o
   2  -8   2     2207.96     2283.77     31.91 o
   3  -8   2      491.71      470.83     16.59 o
   4  -8   2     8101.30     8066.04    129.99 o
   5  -8   2      220.19      203.52     14.22 o
   6  -8   2     4864.97     4921.54     67.36 o
   7  -8   2       70.36       51.06     11.03 o
   8  -8   2      205.06      200.26     16.89 o
   9  -8   2        9.06        3.76      8.87 o
  10  -8   2      533.86      531.07     27.50 o
  11  -8   2        0.34        2.76     10.37 o
  12  -8   2      705.73      723.44     37.90 o
 -15  -7   2       12.25       35.42     30.14 o
 -14  -7   2     2799.92     2727.29     71.18 o
 -13  -7   2      168.10      164.00     21.10 o
 -12  -7   2     1983.11     2096.60     49.23 o
 -11  -7   2     2153.06     2057.06     49.96 o
 -10  -7   2     1778.66     1719.29     48.75 o
  -9  -7   2      614.04      635.08     37.96 o
  -8  -7   2      865.90      801.14     19.38 o
  -7  -7   2     2079.73     2016.01     27.28 o
  -6  -7   2      567.97      504.01     13.70 o
  -5  -7   2      362.06      389.45     13.99 o
  -4  -7   2     1195.69     1286.27     22.67 o
  -3  -7   2       63.50       83.91      7.44 o
  -2  -7   2      741.59      749.29     20.43 o
  -1  -7   2      468.01      412.75     14.12 o
   0  -7   2     1177.59     1069.79     18.71 o
   1  -7   2       51.21       75.30      7.05 o
   2  -7   2     6669.68     6466.77     57.05 o
   3  -7   2      444.53      442.62     17.46 o
   4  -7   2     2816.78     3012.99     36.91 o
   5  -7   2       38.07       48.62      7.55 o
   6  -7   2     5943.37     5850.94     71.75 o
   7  -7   2       42.75       71.34     11.16 o
   8  -7   2     5254.26     5147.58     65.46 o
   9  -7   2      189.77      176.46     15.72 o
  10  -7   2     1549.68     1503.46     37.20 o
  11  -7   2      217.57      234.44     19.25 o
  12  -7   2        7.69       11.25     12.93 o
 -15  -6   2       52.11       76.16     26.12 o
 -14  -6   2     4131.26     4393.79     78.19 o
 -13  -6   2       44.09       39.08     13.50 o
 -12  -6   2       14.31       23.32     11.78 o
 -11  -6   2      142.23      140.46     16.54 o
 -10  -6   2       88.82       90.95     22.41 o
  -9  -6   2       86.14       79.25     10.81 o
  -8  -6   2       10.53        2.15      5.52 o
  -7  -6   2     2663.95     2558.96     30.36 o
  -6  -6   2      793.64      702.62     15.06 o
  -5  -6   2      744.91      735.69     14.58 o
  -4  -6   2      198.10      143.87      8.84 o
  -3  -6   2      263.39      453.75     13.01 o
  -2  -6   2       91.98       21.54      6.51 o
  -1  -6   2     1098.26      972.53     21.28 o
   0  -6   2    11633.67    11555.81     87.30 o
   1  -6   2      532.65      709.84     15.05 o
   2  -6   2    22046.81    21962.47    139.89 o
   3  -6   2     2472.98     2475.66     30.46 o
   4  -6   2     4582.37     4754.98     46.02 o
   5  -6   2     1266.09     1323.61     22.64 o
   6  -6   2     1283.03     1266.39     23.88 o
   7  -6   2     3391.51     3265.56     46.88 o
   8  -6   2     1901.14     1802.72     35.79 o
   9  -6   2        2.20        2.64      8.30 o
  10  -6   2      675.36      686.23     37.73 o
  11  -6   2       22.80       14.75     13.19 o
  12  -6   2      434.83      388.01     26.25 o
  13  -6   2      242.31      223.60     21.85 o
 -15  -5   2       43.18       80.72     20.39 o
 -14  -5   2     1787.99     1891.67     50.78 o
 -13  -5   2       54.71       45.93     14.20 o
 -12  -5   2      607.96      653.51     30.94 o
 -11  -5   2      718.04      646.56     28.31 o
 -10  -5   2       12.52        6.49      8.57 o
  -9  -5   2      584.17      740.04     25.79 o
  -8  -5   2     1574.36     1600.65     27.13 o
  -7  -5   2     1641.07     1492.24     23.52 o
  -6  -5   2      447.10      360.21     11.23 o
  -5  -5   2       14.99        2.03      4.01 o
  -4  -5   2      745.26      802.00     13.78 o
  -3  -5   2     7368.73     6928.92     57.33 o
  -2  -5   2     1281.15     1114.21     22.87 o
  -1  -5   2      238.99      257.19     12.76 o
   0  -5   2     4890.37     4797.40     40.18 o
   1  -5   2     1042.51      935.86     15.75 o
   2  -5   2     1948.85     1852.22     23.44 o
   3  -5   2     1429.82     1548.80     21.88 o
   4  -5   2      530.37      515.18     16.63 o
   5  -5   2      234.11      234.06     10.56 o
   6  -5   2     1755.50     1672.87     25.55 o
   7  -5   2     1107.56     1070.88     24.99 o
   8  -5   2     6114.28     5911.44     65.75 o
   9  -5   2      457.56      463.76     27.92 o
  10  -5   2     1403.74     1410.66     32.87 o
  11  -5   2      183.50      209.52     16.91 o
  12  -5   2     1011.95     1068.47     35.71 o
  13  -5   2      218.20      212.79     20.83 o
  14  -5   2       91.54       86.66     41.45 o
 -15  -4   2       13.42        3.84     15.47 o
 -14  -4   2      358.98      403.86     28.35 o
 -13  -4   2      215.03      166.96     19.12 o
 -12  -4   2     1249.89     1130.73     38.38 o
 -11  -4   2      100.54      148.12     21.43 o
 -10  -4   2     1920.28     1881.34     46.55 o
  -9  -4   2     1501.38     1555.73     35.92 o
  -8  -4   2     5393.63     5450.77     52.84 o
  -7  -4   2      660.24      660.03     23.18 o
  -6  -4   2     9045.22     9266.37     72.32 o
  -5  -4   2     3640.98     3766.27     34.29 o
  -4  -4   2       13.74       19.91      3.08 o
  -3  -4   2      687.53      994.12     13.84 o
  -2  -4   2    14680.26    15316.38    103.96 o
  -1  -4   2     1033.69     1179.98     20.00 o
   0  -4   2     2622.33     2605.40     24.84 o
   1  -4   2       61.78       71.41      5.23 o
   2  -4   2     9565.13     9125.37     64.15 o
   3  -4   2      951.90      935.33     15.46 o
   4  -4   2     3506.13     3075.12     30.75 o
   5  -4   2     2063.99     2249.32     29.12 o
   6  -4   2     4317.12     4190.28     47.01 o
   7  -4   2      294.76      308.92     15.05 o
   8  -4   2     8468.26     8311.34     99.64 o
   9  -4   2      909.08      941.37     24.91 o
  10  -4   2     6550.86     6369.15     70.54 o
  11  -4   2      287.02      298.14     20.61 o
  12  -4   2     1400.22     1449.30     44.45 o
  13  -4   2      632.69      651.50     32.09 o
  14  -4   2      149.09      145.19     19.27 o
 -15  -3   2       15.21        1.60     12.89 o
 -14  -3   2     1681.51     1669.48     48.08 o
 -13  -3   2      237.92      248.88     21.95 o
 -12  -3   2     3894.34     4058.80     68.79 o
 -11  -3   2      133.51      143.78     16.09 o
 -10  -3   2     1134.14     1011.32     36.00 o
  -9  -3   2      280.65      288.72     20.10 o
  -8  -3   2     4070.21     4061.04     49.28 o
  -7  -3   2      836.62      785.45     17.04 o
  -6  -3   2     1351.87     1251.99     19.41 o
  -5  -3   2     1002.03      967.47     16.37 o
  -4  -3   2     5459.30     5091.86     39.82 o
  -3  -3   2     1794.42     1704.77     15.95 o
  -2  -3   2     1431.67     1476.94     17.49 o
  -1  -3   2     6265.92     6170.19     53.24 o
   0  -3   2     1021.58      855.33     13.45 o
   1  -3   2     3006.96     3265.78     29.87 o
   2  -3   2      166.32      189.07      7.17 o
   3  -3   2        1.25        1.06      3.75 o
   4  -3   2     5948.07     5760.36     62.05 o
   5  -3   2        4.97       10.34      4.69 o
   6  -3   2     2924.50     2816.89     31.87 o
   7  -3   2     2077.53     2169.03     26.47 o
   8  -3   2     4255.92     4089.80     43.47 o
   9  -3   2      364.54      354.80     15.11 o
  10  -3   2     3850.14     3586.54     60.51 o
  11  -3   2      153.77      148.95     14.05 o
  12  -3   2      761.52      780.99     26.14 o
  13  -3   2       25.82       19.61     12.19 o
  14  -3   2      154.86      131.55     22.41 o
 -15  -2   2       46.84       22.65     14.18 o
 -14  -2   2      803.59      737.80     36.93 o
 -13  -2   2       10.44        6.39     11.80 o
 -12  -2   2     5351.63     5154.05     99.74 o
 -11  -2   2      128.12      138.15     15.57 o
 -10  -2   2     2305.61     2364.28     46.52 o
  -9  -2   2        1.02       -1.27      5.85 o
  -8  -2   2      232.27      243.43     11.52 o
  -7  -2   2     4261.87     4125.27     36.91 o
  -6  -2   2       11.11        1.70      4.25 o
  -5  -2   2     1554.38     1807.54     22.47 o
  -4  -2   2       70.75      100.16      8.26 o
  -3  -2   2     9458.19     9818.76     69.25 o
  -2  -2   2    15376.34    16860.16    107.97 o
  -1  -2   2      192.62      361.57      9.07 o
   0  -2   2     2698.20     3386.04     30.25 o
   1  -2   2     8589.18     8447.15     60.10 o
   2  -2   2     6319.72     6564.83     41.98 o
   3  -2   2      607.18      507.62      8.09 o
   4  -2   2    15237.23    14795.07     86.77 o
   5  -2   2      343.64      274.12      8.32 o
   6  -2   2    16302.27    16227.60    105.41 o
   7  -2   2      258.34      231.08     10.16 o
   8  -2   2     8505.47     8601.97     67.96 o
   9  -2   2      110.22      103.55     12.19 o
  10  -2   2     2820.15     2822.12     43.08 o
  11  -2   2       72.65       43.68     10.51 o
  12  -2   2     1119.49     1123.98     37.27 o
  13  -2   2      396.35      350.81     22.43 o
  14  -2   2      303.29      314.78     19.96 o
  15  -2   2      243.78      257.01     21.06 o
 -15  -1   2       28.25       22.11     14.95 o
 -14  -1   2      776.12      797.69     39.19 o
 -13  -1   2      279.13      297.17     23.99 o
 -12  -1   2     3708.75     3884.98    106.33 o
 -11  -1   2     1007.26      942.81     33.83 o
 -10  -1   2     3983.00     3869.40     51.76 o
  -9  -1   2       44.28       59.08      8.64 o
  -8  -1   2      931.87     1088.14     23.18 o
  -7  -1   2      949.28      883.69     17.30 o
  -6  -1   2     9997.76    10231.47     70.76 o
  -5  -1   2      764.66      820.27     18.65 o
  -4  -1   2     5470.32     5768.53     51.41 o
  -3  -1   2      402.59      495.90     12.29 o
  -2  -1   2    12687.00    12592.65    132.13 o
  -1  -1   2      532.01      506.32     17.10 o
   0  -1   2    26215.07    27319.41    195.54 o
   1  -1   2    23618.04    24668.40    115.17 o
   2  -1   2     7909.28     7721.75     42.26 o
   3  -1   2      120.20      148.83      4.72 o
   4  -1   2    11287.35    11226.72     65.54 o
   5  -1   2       52.68       75.05      7.64 o
   6  -1   2     8295.41     8083.05     57.69 o
   7  -1   2     1098.45     1057.89     16.79 o
   8  -1   2     5477.56     5251.65     45.95 o
   9  -1   2     1486.26     1538.87     25.61 o
  10  -1   2     3410.06     3278.88     41.21 o
  11  -1   2      314.21      267.64     16.67 o
  12  -1   2     2075.03     1937.28     39.03 o
  13  -1   2      181.26      200.07     17.45 o
  14  -1   2     1181.73     1240.83     38.25 o
  15  -1   2        0.97      -11.65     11.79 o
 -15   0   2        1.35       12.00     14.43 o
 -14   0   2     2362.70     2648.10     61.65 o
 -13   0   2        5.83        1.90     10.98 o
 -12   0   2     1107.83     1171.87     37.80 o
 -11   0   2      179.53      152.34     14.27 o
 -10   0   2     1701.41     1629.12     33.50 o
  -9   0   2      226.19      238.85     14.95 o
  -8   0   2      715.27      612.91     18.84 o
  -7   0   2     1280.63     1296.48     25.73 o
  -6   0   2     3511.88     3575.57     41.43 o
  -5   0   2      254.90      231.56     11.48 o
  -4   0   2     6200.55     6650.38     56.96 o
  -3   0   2      127.31      113.24     10.01 o
  -2   0   2     3609.25     4374.62     42.11 o
  -1   0   2     2612.60     2600.95     24.53 o
   0   0   2     9747.87    10024.85     55.29 o
   1   0   2     4940.36     5206.77     26.87 o
   2   0   2    17143.59    17596.92    122.88 o
   3   0   2     2760.77     3139.76     31.32 o
   4   0   2    12011.67    11698.25     90.71 o
   5   0   2      126.05      259.37      6.62 o
   6   0   2     6414.88     6197.11     44.46 o
   7   0   2      247.58      246.56      8.18 o
   8   0   2     9224.19     9262.43     66.65 o
   9   0   2       50.70       54.94      5.92 o
  10   0   2     2894.86     2853.27     51.62 o
  11   0   2       21.83       21.20      8.53 o
  12   0   2        2.11        0.81      7.54 o
  13   0   2       94.24       99.17     12.97 o
  14   0   2      598.10      616.46     31.07 o
  15   0   2      120.27      157.58     29.15 o
 -15   1   2       95.47       97.69     19.71 o
 -14   1   2     3422.85     3608.85     77.41 o
 -13   1   2        1.93       16.33     12.95 o
 -12   1   2      713.30      739.33     34.55 o
 -11   1   2      778.58      757.96     26.63 o
 -10   1   2      105.75      110.14     12.45 o
  -9   1   2       44.80       42.60     10.13 o
  -8   1   2     4412.60     4527.31     54.90 o
  -7   1   2     2950.95     2792.46     37.93 o
  -6   1   2       94.56      127.39     11.00 o
  -5   1   2     3572.91     3878.12     46.30 o
  -4   1   2      970.49      956.38     19.23 o
  -3   1   2      913.80     1069.79     16.89 o
  -2   1   2    10566.61    10975.54     80.60 o
  -1   1   2     7568.54     7640.56     57.08 o
   0   1   2     7882.58     7970.22     63.20 o
   1   1   2      428.53      372.60      4.07 o
   2   1   2    12465.39    13094.89     92.18 o
   3   1   2      429.37      384.41      8.47 o
   4   1   2     5626.21     5150.69     49.20 o
   5   1   2      309.88      455.94     16.43 o
   6   1   2     1803.45     1743.92     16.03 o
   7   1   2       21.29        7.26      3.50 o
   8   1   2     5912.09     5612.42     40.57 o
   9   1   2      881.97      838.37     13.62 o
  10   1   2     6138.88     6164.16     65.02 o
  11   1   2        0.05       16.52     13.85 o
  12   1   2        1.81       -1.58      7.02 o
  13   1   2       51.13       41.14     10.16 o
  14   1   2      426.56      495.26     27.29 o
  15   1   2       29.32       28.49     14.97 o
 -14   2   2     2190.94     2336.41     59.72 o
 -13   2   2      239.61      174.81     21.54 o
 -12   2   2       70.29      104.00     14.58 o
 -11   2   2        0.24        7.31      9.02 o
 -10   2   2      747.11      741.79     22.08 o
  -9   2   2      468.19      483.18     25.99 o
  -8   2   2     1091.47     1114.48     34.81 o
  -7   2   2       19.67       23.43      6.54 o
  -6   2   2     7688.69     8042.19     74.68 o
  -5   2   2      123.34      165.51     10.87 o
  -4   2   2     1306.18     1235.55     22.98 o
  -3   2   2    16861.10    17281.69    139.18 o
  -2   2   2     8188.80     8968.99     77.69 o
  -1   2   2      215.32      238.00      8.47 o
   0   2   2    29006.82    30312.54    197.28 o
   1   2   2     8940.55     9510.29     60.00 o
   2   2   2    13474.63    13947.30     85.55 o
   3   2   2       53.74       10.80      2.52 o
   4   2   2     6690.40     6379.69     60.11 o
   5   2   2      271.46      226.76     15.01 o
   6   2   2      643.96      811.91      9.93 o
   7   2   2      558.13      676.93     10.52 o
   8   2   2    10334.92     9769.88     66.81 o
   9   2   2       46.01       56.28      8.05 o
  10   2   2     4072.68     3931.06     47.52 o
  11   2   2      981.35      922.68     23.72 o
  12   2   2     2921.23     2748.26     42.78 o
  13   2   2      375.33      275.16     17.69 o
  14   2   2      906.70      832.03     53.27 o
  15   2   2      145.09      129.83     19.87 o
 -14   3   2      802.61      760.54     68.96 o
 -13   3   2      548.86      536.57     33.46 o
 -12   3   2     2038.75     2219.27     48.12 o
 -11   3   2      826.67      847.51     30.17 o
 -10   3   2      135.69      171.56     13.80 o
  -9   3   2        8.13        9.28      9.87 o
  -8   3   2      244.31      207.86     23.39 o
  -7   3   2        0.56       16.24      6.33 o
  -6   3   2     3836.72     3660.03     45.37 o
  -5   3   2     3313.73     3340.69     45.16 o
  -4   3   2     2823.24     2683.30     37.57 o
  -3   3   2      576.60      527.19     15.10 o
  -2   3   2       53.95       43.17      5.83 o
  -1   3   2      653.34      753.70     15.35 o
   0   3   2      805.20     1178.89     20.58 o
   1   3   2    28354.34    28427.92    264.97 o
   2   3   2     9805.04    10314.28     64.40 o
   3   3   2      210.55      238.17      6.88 o
   4   3   2     9883.72     9956.13     61.49 o
   5   3   2     3835.67     4169.87     31.04 o
   6   3   2     2160.07     1990.62     18.14 o
   7   3   2     1411.48     1632.91     17.53 o
   8   3   2     3064.02     2923.08     27.13 o
   9   3   2      138.40      148.50      7.83 o
  10   3   2     4752.12     4647.74     54.67 o
  11   3   2        2.14        7.13      6.81 o
  12   3   2     3365.22     3438.23     47.91 o
  13   3   2      378.26      429.88     23.53 o
  14   3   2      226.92      170.38     21.33 o
  15   3   2       72.72       60.04     15.84 o
  16   3   2       54.65       25.30     15.31 o
 -14   4   2       67.03       74.28     19.06 o
 -13   4   2      308.85      348.27     25.47 o
 -12   4   2     6117.25     6252.65     86.06 o
 -11   4   2      912.57      851.99     28.58 o
 -10   4   2     2192.17     2112.67     46.00 o
  -9   4   2      186.21      201.88     18.09 o
  -8   4   2       23.15       25.73     14.03 o
  -7   4   2     2666.64     2760.66     41.79 o
  -6   4   2     1546.91     1377.55     29.90 o
  -5   4   2        5.79       14.75      6.21 o
  -4   4   2        5.17       25.03      5.59 o
  -3   4   2     1127.67     1299.44     22.31 o
  -2   4   2     8252.09     8787.85     90.82 o
  -1   4   2     1120.78     1156.77     21.10 o
   0   4   2      388.55      598.58     14.13 o
   1   4   2     2386.94     2289.36     27.96 o
   2   4   2     1696.99     1577.42     20.56 o
   3   4   2      935.59      970.71     14.69 o
   4   4   2     9432.24     9146.93     63.92 o
   5   4   2        0.76        0.39      3.99 o
   6   4   2     8992.04     8513.07     54.39 o
   7   4   2      409.62      454.03     12.57 o
   8   4   2    12137.36    11977.99     75.87 o
   9   4   2      596.86      625.25     13.09 o
  10   4   2     7789.78     7562.05     72.23 o
  11   4   2       19.29        6.20      6.80 o
  12   4   2     2553.31     2617.61     46.04 o
  13   4   2       34.66       46.98     13.29 o
  14   4   2        6.18       -3.36     11.16 o
  15   4   2        0.51        0.33     14.82 o
  16   4   2        1.94      -10.68     12.93 o
 -13   5   2       72.59       33.79     11.96 o
 -12   5   2     2966.41     2980.40     53.25 o
 -11   5   2      169.97      183.16     17.19 o
 -10   5   2     3546.09     3683.75     54.00 o
  -9   5   2      388.71      405.53     27.19 o
  -8   5   2     3190.51     3058.24     49.68 o
  -7   5   2     1463.85     1389.91     31.54 o
  -6   5   2        7.40        4.50      5.86 o
  -5   5   2      491.99      570.47     20.05 o
  -4   5   2      189.85      169.27     12.50 o
  -3   5   2     3534.00     3093.83     43.64 o
  -2   5   2     1341.08     1206.06     24.73 o
  -1   5   2      160.12      164.08     10.32 o
   0   5   2     3937.67     4119.65     46.72 o
   1   5   2     5434.22     5750.46     57.27 o
   2   5   2     1972.63     2211.07     36.56 o
   3   5   2      500.50      520.50     13.66 o
   4   5   2    15931.17    15771.88    126.84 o
   5   5   2       14.96       20.22      3.52 o
   6   5   2     6416.88     6335.74     55.80 o
   7   5   2     4702.84     4865.69     40.95 o
   8   5   2     6163.27     6309.73     50.74 o
   9   5   2       73.84       73.93      8.71 o
  10   5   2     2977.28     2932.30     41.22 o
  11   5   2        0.25       -5.30      6.79 o
  12   5   2      916.42      882.07     29.15 o
  13   5   2      240.43      172.24     19.46 o
  14   5   2      927.61      928.82     38.07 o
  15   5   2        8.53       -3.58     11.96 o
  16   5   2      132.76      104.61     19.50 o
 -13   6   2        2.96        6.42     12.22 o
 -12   6   2      927.03      988.50     40.57 o
 -11   6   2        0.16        9.20     10.04 o
 -10   6   2      653.35      692.94     30.42 o
  -9   6   2      888.31      922.26     30.84 o
  -8   6   2      214.61      212.14     22.65 o
  -7   6   2      320.23      327.87     18.68 o
  -6   6   2      128.92      111.28     15.23 o
  -5   6   2       27.58       61.71     10.10 o
  -4   6   2     3626.59     4019.63     55.75 o
  -3   6   2      347.49      437.93     27.28 o
  -2   6   2      474.63      349.04     25.89 o
  -1   6   2      457.04      376.85     15.86 o
   0   6   2     1768.36     1473.19     31.33 o
   1   6   2       27.78       56.79     10.30 o
   2   6   2     7234.45     7415.73     71.55 o
   3   6   2        1.41        5.17      6.40 o
   4   6   2     5619.95     5558.43     58.79 o
   5   6   2      206.52      273.86     11.57 o
   6   6   2    12099.43    11777.24     85.20 o
   7   6   2      277.99      263.23     11.26 o
   8   6   2    10288.09    10203.87     80.50 o
   9   6   2     1024.73     1030.59     26.56 o
  10   6   2     2573.66     2593.75     38.98 o
  11   6   2        6.88        5.65      6.80 o
  12   6   2       26.02       23.40     11.20 o
  13   6   2       73.09       66.15     15.24 o
  14   6   2      682.55      715.80     34.85 o
  15   6   2      117.72      147.56     21.01 o
  16   6   2      136.34       91.52     19.47 o
 -12   7   2     1380.70     1521.44     45.51 o
 -11   7   2      151.42      129.80     16.15 o
 -10   7   2     1259.02     1170.84     36.63 o
  -9   7   2      102.35       81.57     13.78 o
  -8   7   2     1210.48     1288.06     35.06 o
  -7   7   2     1366.46     1484.75     47.61 o
  -6   7   2      963.83     1033.74     26.76 o
  -5   7   2       48.06       62.95     10.81 o
  -4   7   2       82.03       86.58     11.11 o
  -3   7   2        1.51        5.32      7.61 o
  -2   7   2       17.11       31.60      7.82 o
  -1   7   2      946.66      967.79     24.96 o
   0   7   2     4894.53     5077.37     97.24 o
   1   7   2      406.32      329.17     21.82 o
   2   7   2     2071.66     1887.89     31.42 o
   3   7   2     2780.10     3175.54     41.45 o
   4   7   2     1649.65     1428.88     21.83 o
   5   7   2      956.60     1207.02     19.78 o
   6   7   2     3483.89     3368.22     38.93 o
   7   7   2      158.79      213.32     11.74 o
   8   7   2     5270.83     5237.11     54.54 o
   9   7   2       21.41       32.08      7.25 o
  10   7   2     3306.37     3211.63     45.03 o
  11   7   2       17.95       11.88     10.87 o
  12   7   2     1290.80     1287.77     57.65 o
  13   7   2      270.28      214.24     21.48 o
  14   7   2      460.68      402.87     40.07 o
  15   7   2      552.81      497.45     33.88 o
 -12   8   2     1201.49     1241.28     58.64 o
 -11   8   2      107.02      135.66     17.58 o
 -10   8   2       56.91       42.42     13.48 o
  -9   8   2       65.16       37.91     12.12 o
  -8   8   2      764.09      730.66     31.88 o
  -7   8   2     1328.84     1329.51     35.56 o
  -6   8   2     3022.89     3020.82     49.83 o
  -5   8   2       29.49       15.78      7.70 o
  -4   8   2     2155.08     2219.24     58.85 o
  -3   8   2     4731.47     4825.53    103.88 o
  -2   8   2      564.71      688.74     23.49 o
  -1   8   2     1395.46     1432.86     32.31 o
   0   8   2     2663.42     2539.49     42.10 o
   1   8   2     2448.13     2670.77     42.19 o
   2   8   2    12539.84    13114.77    108.80 o
   3   8   2      128.91      175.99     20.46 o
   4   8   2     1074.57     1070.04     20.55 o
   5   8   2      978.49     1207.23     22.58 o
   6   8   2     2777.04     2708.35     39.84 o
   7   8   2      282.48      289.97     12.94 o
   8   8   2     4382.14     4157.29     57.52 o
   9   8   2       88.12       57.29     10.56 o
  10   8   2     6943.56     6803.84     74.79 o
  11   8   2       21.39       11.34      9.35 o
  12   8   2      888.67      876.69     31.31 o
  13   8   2      295.18      306.70     34.99 o
  14   8   2     1270.98     1170.31     43.85 o
  15   8   2        2.19       23.90     14.52 o
 -11   9   2      282.14      308.97     24.32 o
 -10   9   2      346.15      365.03     29.57 o
  -9   9   2       13.44       16.11     11.52 o
  -8   9   2     1016.11     1017.29     34.31 o
  -7   9   2      126.79      122.15     15.76 o
  -6   9   2     1412.15     1418.22     33.11 o
  -5   9   2       10.63        2.86      7.61 o
  -4   9   2     1676.73     1546.73     31.38 o
  -3   9   2      179.54      150.99     12.17 o
  -2   9   2     1052.09     1073.22     26.96 o
  -1   9   2      427.30      475.16     19.38 o
   0   9   2      516.73      511.55     21.89 o
   1   9   2      739.75      815.50     22.70 o
   2   9   2     6094.91     5944.87     59.29 o
   3   9   2     2125.69     2157.94     31.95 o
   4   9   2     5902.39     5978.10     58.55 o
   5   9   2     2428.73     2331.19     32.75 o
   6   9   2      850.91      860.06     19.36 o
   7   9   2      448.32      463.76     16.94 o
   8   9   2     5641.21     5512.23     69.03 o
   9   9   2       72.05       84.75     14.31 o
  10   9   2     5601.99     5689.73     96.15 o
  11   9   2       77.98      102.40     16.32 o
  12   9   2     1077.46     1057.54     34.88 o
  13   9   2      741.48      767.47     34.59 o
  14   9   2      387.35      364.43     29.68 o
  15   9   2       82.75      116.66     21.42 o
 -11  10   2      116.43      116.62     20.20 o
 -10  10   2     1257.80     1236.38     43.47 o
  -9  10   2       29.90       34.99     14.80 o
  -8  10   2     1453.18     1549.96     43.42 o
  -7  10   2     1430.23     1443.87     40.25 o
  -6  10   2     1368.81     1353.36     38.44 o
  -5  10   2       33.58       31.91     10.65 o
  -4  10   2     2329.94     2270.96     40.45 o
  -3  10   2      229.66      237.09     20.50 o
  -2  10   2       20.33        7.36      7.30 o
  -1  10   2      168.94      157.34     12.38 o
   0  10   2      135.52      146.94     11.73 o
   1  10   2      197.49      175.46     12.36 o
   2  10   2      457.53      514.32     21.40 o
   3  10   2     1541.25     1626.92     29.48 o
   4  10   2     2101.96     2096.79     36.40 o
   5  10   2      305.31      300.27     32.97 o
   6  10   2      559.63      576.87     17.98 o
   7  10   2     2262.45     2238.66     51.01 o
   8  10   2     6416.61     6196.69     78.24 o
   9  10   2     1258.29     1230.94     40.31 o
  10  10   2     4351.81     4232.54    100.63 o
  11  10   2      506.62      560.08     34.95 o
  12  10   2     1931.90     1968.30     54.61 o
  13  10   2        2.56       -7.48     10.10 o
  14  10   2      604.31      606.34     43.77 o
  15  10   2       18.60       -7.58     13.44 o
 -10  11   2     1478.79     1481.93     48.78 o
  -9  11   2       27.63       31.33     14.34 o
  -8  11   2      861.46      866.39     44.89 o
  -7  11   2      492.79      443.65     28.08 o
  -6  11   2      356.61      309.19     22.78 o
  -5  11   2      158.30      182.36     17.64 o
  -4  11   2      270.10      254.20     17.38 o
  -3  11   2      868.70      807.13     26.94 o
  -2  11   2      213.28      187.66     14.77 o
  -1  11   2       84.05       88.05     10.81 o
   0  11   2        7.28       16.62      7.11 o
   1  11   2      126.83      123.69     12.16 o
   2  11   2     3575.02     3672.39     48.70 o
   3  11   2      190.34      206.17     13.75 o
   4  11   2     5447.51     5308.67     65.34 o
   5  11   2      289.52      276.62     16.63 o
   6  11   2     8747.48     8902.67     91.01 o
   7  11   2      379.00      353.46     36.44 o
   8  11   2     2309.51     2328.04     46.29 o
   9  11   2     1055.08     1039.14     39.42 o
  10  11   2     1982.46     1858.19     52.16 o
  11  11   2      379.82      345.11     28.33 o
  12  11   2     2671.38     2646.95     65.24 o
  13  11   2       23.56       28.88     17.35 o
  14  11   2       28.18       26.20     15.31 o
  -9  12   2      133.19      209.30     26.58 o
  -8  12   2      390.95      384.53     28.16 o
  -7  12   2      527.88      401.90     27.55 o
  -6  12   2      117.75       98.71     15.94 o
  -5  12   2      164.37      194.81     20.54 o
  -4  12   2       11.57       -2.09      9.64 o
  -3  12   2      119.24       75.97     12.51 o
  -2  12   2      341.84      297.23     20.16 o
  -1  12   2     1665.52     1565.72     35.23 o
   0  12   2       21.62       13.53      8.33 o
   1  12   2       39.72       52.92      9.98 o
   2  12   2     1525.10     1603.04     33.34 o
   3  12   2      874.52      892.86     25.16 o
   4  12   2     1786.63     1796.10     37.76 o
   5  12   2      165.66      141.63     12.87 o
   6  12   2     4267.27     4395.71     60.77 o
   7  12   2       29.53       13.85     12.40 o
   8  12   2     1538.69     1561.27     40.24 o
   9  12   2       68.25       63.50     16.83 o
  10  12   2      646.02      544.00     34.74 o
  11  12   2      467.72      446.03     32.73 o
  12  12   2      518.14      567.18     42.70 o
  13  12   2      151.30      184.70     23.38 o
  14  12   2      209.54      157.35     28.06 o
  -8  13   2      852.51      855.12     42.82 o
  -7  13   2       73.63       49.13     15.56 o
  -6  13   2        9.61       17.10     12.61 o
  -5  13   2        9.98       -4.91     10.99 o
  -4  13   2       11.95       -7.07     10.42 o
  -3  13   2       83.03      121.39     16.39 o
  -2  13   2      275.63      305.78     21.01 o
  -1  13   2        2.06       -0.09      8.90 o
   0  13   2     2331.49     2315.29     43.67 o
   1  13   2      259.62      292.70     18.49 o
   2  13   2     4928.52     4828.82     62.82 o
   3  13   2      206.41      208.14     15.74 o
   4  13   2     4410.23     4271.31     63.02 o
   5  13   2       66.65       58.34     12.04 o
   6  13   2     2483.39     2327.73     69.94 o
   7  13   2       63.76       72.82     14.19 o
   8  13   2      217.47      217.99     26.32 o
   9  13   2       17.04        5.15     12.30 o
  10  13   2     1715.73     1701.69     53.42 o
  11  13   2        5.43       21.37     14.59 o
  12  13   2      186.50      241.57     27.02 o
  13  13   2        5.05       10.35     18.91 o
  -7  14   2      163.66      147.66     22.10 o
  -6  14   2      374.46      354.60     28.22 o
  -5  14   2      109.37      131.40     18.91 o
  -4  14   2      309.66      361.51     26.38 o
  -3  14   2      531.17      429.13     27.85 o
  -2  14   2        1.27       -8.20      9.20 o
  -1  14   2       83.35      100.08     13.93 o
   0  14   2      933.87      920.43     31.10 o
   1  14   2        6.27        5.96      9.31 o
   2  14   2     2026.71     2000.86     48.99 o
   3  14   2        5.99       -4.89      8.37 o
   4  14   2       41.63       71.32     14.14 o
   5  14   2      451.84      420.80     24.14 o
   6  14   2      907.57      901.93     35.78 o
   7  14   2      550.43      541.21     31.10 o
   8  14   2     1702.88     1721.39     46.57 o
   9  14   2        1.95       13.70     14.53 o
  10  14   2     1030.89     1143.67     46.78 o
  11  14   2      567.50      547.04     84.78 o
  12  14   2      720.73      640.86     51.85 o
  -6  15   2      575.97      633.07     37.63 o
  -5  15   2       11.26       -0.48     14.07 o
  -4  15   2      774.22      848.77     40.38 o
  -3  15   2      348.98      380.02     27.50 o
  -2  15   2        2.00      -10.63     10.63 o
  -1  15   2      161.98      175.63     17.66 o
   0  15   2     1087.29     1088.34     34.30 o
   1  15   2        5.27       -6.36      9.46 o
   2  15   2     1449.14     1402.20     40.33 o
   3  15   2      323.30      391.11     29.39 o
   4  15   2      938.14      829.78     38.04 o
   5  15   2       91.40       99.30     16.99 o
   6  15   2      203.03      184.51     20.68 o
   7  15   2        6.38       10.73     12.16 o
   8  15   2     1666.03     1760.18     49.05 o
   9  15   2      141.14      216.01     26.65 o
  10  15   2     2436.57     2379.43     86.53 o
  11  15   2       56.23       91.22     26.37 o
  -4  16   2      780.62      854.75     49.03 o
  -3  16   2       11.76       13.91     15.43 o
  -2  16   2      107.60      115.37     18.46 o
  -1  16   2       45.75       31.21     13.49 o
   0  16   2      140.36      155.92     17.96 o
   1  16   2      246.50      266.89     23.54 o
   2  16   2      526.19      532.63     30.51 o
   3  16   2       89.55       81.07     18.28 o
   4  16   2     1018.91      794.24     57.18 o
   5  16   2      122.25      136.91     20.99 o
   6  16   2     2153.56     2365.91     59.30 o
   7  16   2      325.31      310.25     27.13 o
   8  16   2     1748.38     1776.29     61.17 o
   9  16   2      257.92      283.50     39.63 o
  10  16   2     3426.24     3562.35    110.29 o
  -2  17   2      184.16      207.44     33.94 o
  -1  17   2        3.70        4.13     12.80 o
   0  17   2       71.81      102.55     17.67 o
   1  17   2        2.09       12.33     12.78 o
   2  17   2      464.96      500.64     31.48 o
   3  17   2       38.14       41.29     16.71 o
   4  17   2     1378.72     1376.44     58.85 o
   5  17   2       47.34       38.15     16.50 o
   6  17   2      654.80      716.06     54.10 o
   7  17   2      181.73      187.16     28.15 o
   8  17   2      815.06      596.94     56.17 o
   9  17   2      113.41       84.07     30.61 o
   1  18   2      337.43      342.74     31.21 o
   2  18   2      476.42      471.63     36.53 o
   3  18   2       67.76       65.80     31.92 o
   4  18   2     1463.52     1444.79     52.49 o
   5  18   2        8.93        3.96     19.23 o
   6  18   2     1349.07     1468.74     63.19 o
  -7 -16   3     1201.83     1220.82    110.78 o
  -6 -16   3       65.14       41.68     19.41 o
  -5 -16   3     1285.55     1267.83     60.11 o
  -4 -16   3        5.00       -0.09     15.31 o
  -3 -16   3      223.18      236.21     27.02 o
  -2 -16   3       94.42       79.96     16.81 o
  -1 -16   3        0.86        1.29     12.23 o
   0 -16   3        5.88      -11.43     12.37 o
   1 -16   3      112.92       97.17     25.14 o
  -9 -15   3      756.91      875.68     94.20 o
  -8 -15   3      465.08      459.22     51.66 o
  -7 -15   3      573.20      595.33     44.43 o
  -6 -15   3        0.21       -1.59     14.59 o
  -5 -15   3      153.42      144.34     26.10 o
  -4 -15   3       27.74       -8.98     10.86 o
  -3 -15   3      381.67      414.89     31.01 o
  -2 -15   3       17.87       32.83     13.80 o
  -1 -15   3      102.14      109.37     19.07 o
   0 -15   3       26.59       41.13     15.77 o
   1 -15   3       83.04       86.55     18.76 o
   2 -15   3       25.05       23.04     15.76 o
   3 -15   3      423.69      436.09     31.42 o
   4 -15   3       48.32       63.74     17.88 o
 -10 -14   3       59.37      115.69     51.24 o
  -9 -14   3     1992.68     2047.20     85.67 o
  -8 -14   3        3.47        1.30     14.85 o
  -7 -14   3      311.38      242.02     29.21 o
  -6 -14   3      204.84      255.67     29.75 o
  -5 -14   3        1.68       -3.67     12.02 o
  -4 -14   3      263.25      310.67     23.42 o
  -3 -14   3      457.25      445.75     31.01 o
  -2 -14   3      741.24      753.49     35.33 o
  -1 -14   3      379.54      369.82     25.64 o
   0 -14   3       67.09       47.49     15.88 o
   1 -14   3       15.88        8.94     12.95 o
   2 -14   3       51.49       74.46     15.43 o
   3 -14   3      475.76      530.16     33.30 o
   4 -14   3       11.42       13.31     13.74 o
   5 -14   3     2513.12     2625.93     63.46 o
   6 -14   3        1.83       26.37     15.96 o
 -11 -13   3     1213.22     1290.49     72.72 o
 -10 -13   3       59.90       60.67     57.65 o
  -9 -13   3     1341.85     1390.44     71.21 o
  -8 -13   3      681.17      644.97     41.55 o
  -7 -13   3      689.69      624.77     41.40 o
  -6 -13   3       12.61       -7.76     11.11 o
  -5 -13   3       27.29       21.15     10.56 o
  -4 -13   3       13.50       15.91     10.87 o
  -3 -13   3      225.00      183.11     18.32 o
  -2 -13   3      407.11      429.32     27.00 o
  -1 -13   3      428.00      442.27     26.83 o
   0 -13   3      210.58      230.91     20.60 o
   1 -13   3      724.12      644.16     32.56 o
   2 -13   3      133.94       87.19     18.01 o
   3 -13   3      311.60      305.92     25.17 o
   4 -13   3      218.26      203.18     21.59 o
   5 -13   3     1142.95     1095.65     43.54 o
   6 -13   3      170.49      138.06     20.19 o
   7 -13   3      925.04      932.16     45.10 o
 -12 -12   3      146.08      150.69     33.03 o
 -11 -12   3     1029.84     1232.84     86.66 o
 -10 -12   3        0.14       11.85     18.29 o
  -9 -12   3      488.67      474.37     45.98 o
  -8 -12   3       20.40       11.27     14.11 o
  -7 -12   3      198.31      222.45     25.18 o
  -6 -12   3      135.97      130.60     21.43 o
  -5 -12   3      847.89      848.84     32.96 o
  -4 -12   3      260.09      255.33     20.51 o
  -3 -12   3      225.88      276.69     21.04 o
  -2 -12   3       77.62      111.30     14.84 o
  -1 -12   3     2797.50     2682.20     51.90 o
   0 -12   3       92.05       89.74     14.24 o
   1 -12   3     1036.38     1095.52     32.24 o
   2 -12   3       24.83       -8.77      9.27 o
   3 -12   3      732.59      758.61     39.07 o
   4 -12   3      357.51      324.53     24.63 o
   5 -12   3     1006.61      920.12     43.92 o
   6 -12   3      498.13      531.05     33.72 o
   7 -12   3     1504.41     1539.16     42.27 o
   8 -12   3      518.64      542.70     40.55 o
 -12 -11   3       81.45       94.32     35.42 o
 -11 -11   3      848.15      829.10     57.82 o
 -10 -11   3       16.81       17.76     20.51 o
  -9 -11   3      384.46      371.09     43.71 o
  -8 -11   3        1.15        6.87     12.51 o
  -7 -11   3     1197.95     1147.50     37.01 o
  -6 -11   3       96.81       84.71     13.46 o
  -5 -11   3     1444.96     1357.43     35.71 o
  -4 -11   3      204.42      209.44     14.69 o
  -3 -11   3       13.81       11.47      9.48 o
  -2 -11   3     1851.59     1894.53     43.41 o
  -1 -11   3     2885.84     2706.05     50.03 o
   0 -11   3        6.75       -4.49      8.78 o
   1 -11   3     1083.88     1136.21     30.67 o
   2 -11   3      827.81      737.59     23.30 o
   3 -11   3      148.16      159.22     14.38 o
   4 -11   3       80.45       50.67     11.26 o
   5 -11   3       45.11       65.68     12.29 o
   6 -11   3        1.67        3.62      9.82 o
   7 -11   3      642.25      566.58     29.27 o
   8 -11   3      518.60      459.33     27.72 o
   9 -11   3     2363.74     2617.21     60.33 o
 -13 -10   3      439.10      473.68     46.62 o
 -12 -10   3      422.89      384.22     56.52 o
 -11 -10   3      300.90      246.66     34.90 o
 -10 -10   3      314.30      310.08     36.48 o
  -9 -10   3     1380.26     1364.14     60.57 o
  -8 -10   3      203.58      267.61     24.51 o
  -7 -10   3      951.09      913.57     32.21 o
  -6 -10   3       71.20       58.74      9.57 o
  -5 -10   3     1951.89     1973.53     30.67 o
  -4 -10   3       42.09       56.29      8.87 o
  -3 -10   3      951.76      988.59     29.07 o
  -2 -10   3       31.62       12.66      8.24 o
  -1 -10   3        5.75       15.69      8.69 o
   0 -10   3        1.14        4.40      8.47 o
   1 -10   3       11.35       13.74      6.97 o
   2 -10   3     1465.52     1420.69     31.39 o
   3 -10   3     2239.08     2164.08     38.64 o
   4 -10   3     1062.29     1188.46     33.98 o
   5 -10   3      525.95      466.13     29.71 o
   6 -10   3      121.46      131.27     14.61 o
   7 -10   3      445.12      386.49     24.04 o
   8 -10   3       36.76       10.20     10.75 o
   9 -10   3     2969.68     3040.25     57.58 o
  10 -10   3      493.16      538.01     31.12 o
 -13  -9   3      657.87      779.93    123.62 o
 -12  -9   3       20.88       16.74     15.69 o
 -11  -9   3      784.02      783.87     55.39 o
 -10  -9   3       31.04       21.21     19.09 o
  -9  -9   3     2870.02     2904.44     83.53 o
  -8  -9   3      474.82      479.78     37.90 o
  -7  -9   3     2150.96     2171.18     45.71 o
  -6  -9   3      315.30      315.21     13.64 o
  -5  -9   3     1309.05     1366.46     23.89 o
  -4  -9   3      351.28      299.26     14.34 o
  -3  -9   3     1760.92     1682.94     35.22 o
  -2  -9   3        6.86        2.53      8.38 o
  -1  -9   3      471.17      504.26     22.43 o
   0  -9   3      284.40      236.16     11.48 o
   1  -9   3       61.08       60.29      7.73 o
   2  -9   3       36.72       38.90      7.28 o
   3  -9   3      814.58      839.14     24.46 o
   4  -9   3      351.51      378.26     19.19 o
   5  -9   3     2546.50     2467.94     50.26 o
   6  -9   3      102.17      151.70     14.75 o
   7  -9   3     2858.38     2848.46     50.15 o
   8  -9   3       22.69       17.05     11.12 o
   9  -9   3     1963.72     1863.95     43.85 o
  10  -9   3        1.93       15.15     12.26 o
  11  -9   3     1380.42     1446.98     42.01 o
 -14  -8   3      170.36      156.52     30.10 o
 -13  -8   3     1268.71     1290.53     50.56 o
 -12  -8   3      336.23      358.47     31.08 o
 -11  -8   3     3775.99     3603.57     75.22 o
 -10  -8   3       15.46       25.87     13.05 o
  -9  -8   3     2712.78     2534.95     96.42 o
  -8  -8   3      676.65      734.50     26.02 o
  -7  -8   3     2383.84     2210.87     29.98 o
  -6  -8   3      349.09      362.47     15.03 o
  -5  -8   3      172.07      191.28     11.92 o
  -4  -8   3      205.95      193.93     14.02 o
  -3  -8   3      140.03      138.18     11.03 o
  -2  -8   3      195.55      220.40     14.77 o
  -1  -8   3       39.44       37.67      8.36 o
   0  -8   3      309.12      268.75     11.66 o
   1  -8   3       61.36       65.77      7.86 o
   2  -8   3       12.36       10.29      5.71 o
   3  -8   3     1730.60     1753.68     28.92 o
   4  -8   3       92.40      109.79      9.82 o
   5  -8   3     2648.46     2588.34     42.58 o
   6  -8   3     1040.63      980.62     35.25 o
   7  -8   3     6601.66     6710.27     88.60 o
   8  -8   3        4.09       -2.82      8.63 o
   9  -8   3     1017.26     1007.72     41.26 o
  10  -8   3       14.79       21.63     11.13 o
  11  -8   3     1349.39     1406.23     39.05 o
  12  -8   3      449.38      423.47     47.92 o
 -14  -7   3      589.60      649.40     37.73 o
 -13  -7   3     1328.60     1369.35     43.39 o
 -12  -7   3     1199.44     1309.83     40.94 o
 -11  -7   3     3762.88     3722.83     65.27 o
 -10  -7   3      223.80      302.99     36.96 o
  -9  -7   3     5220.24     5108.30     68.95 o
  -8  -7   3      185.81      202.94     13.89 o
  -7  -7   3     5707.83     5672.81     57.29 o
  -6  -7   3        0.96        4.49      3.60 o
  -5  -7   3      137.70      188.80     10.57 o
  -4  -7   3       97.89       69.44      7.82 o
  -3  -7   3       24.99       40.04      8.37 o
  -2  -7   3      682.15      632.62     19.85 o
  -1  -7   3     5702.07     5666.72     70.79 o
   0  -7   3      145.10      134.54      8.58 o
   1  -7   3      575.95      644.93     15.69 o
   2  -7   3     3180.62     3268.25     37.47 o
   3  -7   3       32.37        7.34      5.18 o
   4  -7   3      133.01      122.93      8.84 o
   5  -7   3     6094.29     5852.22     68.46 o
   6  -7   3      292.72      303.50     17.37 o
   7  -7   3     4627.88     4322.98     57.74 o
   8  -7   3      117.67      119.72     12.91 o
   9  -7   3      897.25      840.54     28.22 o
  10  -7   3        6.65       -6.75      8.67 o
  11  -7   3      703.85      719.74     31.26 o
  12  -7   3      117.58      113.51     17.42 o
 -14  -6   3       87.00       84.54     18.06 o
 -13  -6   3     1640.04     1692.20     47.26 o
 -12  -6   3      160.94      149.27     18.50 o
 -11  -6   3      547.26      649.03     36.00 o
 -10  -6   3       66.00       42.76     11.58 o
  -9  -6   3     4347.56     4056.24     58.41 o
  -8  -6   3     1444.19     1420.35     28.50 o
  -7  -6   3     1673.73     1500.47     25.97 o
  -6  -6   3     1092.81      961.57     17.94 o
  -5  -6   3      312.56      391.24     10.72 o
  -4  -6   3      383.41      460.07     12.02 o
  -3  -6   3     1477.36     1477.62     20.66 o
  -2  -6   3     1102.50     1228.25     31.79 o
  -1  -6   3     5870.21     6076.06     66.45 o
   0  -6   3       12.39       30.84      4.99 o
   1  -6   3     4261.76     4415.63     41.95 o
   2  -6   3     2706.70     3043.49     33.94 o
   3  -6   3       15.59       17.77      5.13 o
   4  -6   3       93.37      126.53      8.52 o
   5  -6   3     3874.27     3709.81     56.41 o
   6  -6   3       11.00       25.29      8.87 o
   7  -6   3     4845.13     4573.96     57.09 o
   8  -6   3       49.19       29.06      9.21 o
   9  -6   3     3520.84     3494.50     70.04 o
  10  -6   3       55.90       57.75     11.99 o
  11  -6   3       42.41       48.08     11.44 o
  12  -6   3       56.60       36.35     12.97 o
  13  -6   3      688.08      793.42     37.34 o
 -15  -5   3     1144.77     1092.35     65.16 o
 -14  -5   3        6.41        5.14     13.50 o
 -13  -5   3     1129.21     1246.17     41.51 o
 -12  -5   3        0.95      -10.32     10.32 o
 -11  -5   3      477.63      393.45     24.89 o
 -10  -5   3      658.05      646.77     28.94 o
  -9  -5   3     3960.04     4068.62     72.14 o
  -8  -5   3      883.93      886.72     21.89 o
  -7  -5   3     3037.49     3170.44     38.10 o
  -6  -5   3        5.61        0.37      5.05 o
  -5  -5   3     1195.38     1023.60     19.47 o
  -4  -5   3       90.09      127.17      6.11 o
  -3  -5   3      605.86      760.50     13.39 o
  -2  -5   3      214.75      215.65     12.81 o
  -1  -5   3      832.52      737.98     16.38 o
   0  -5   3     1332.50     1330.42     19.14 o
   1  -5   3     1327.74     1167.60     18.01 o
   2  -5   3       10.87       16.27      4.08 o
   3  -5   3     2997.41     2935.85     30.37 o
   4  -5   3       18.22       29.79      5.48 o
   5  -5   3       86.59       92.02      7.75 o
   6  -5   3       65.20       90.72      9.51 o
   7  -5   3      785.78      790.40     22.02 o
   8  -5   3     4288.70     4243.71     54.15 o
   9  -5   3     8424.02     8525.77     85.99 o
  10  -5   3      336.01      310.97     18.86 o
  11  -5   3     1044.38     1010.60     29.87 o
  12  -5   3        0.23       12.90     10.41 o
  13  -5   3     1159.66     1147.71     38.73 o
 -15  -4   3      315.50      296.51     26.96 o
 -14  -4   3      115.85      155.78     20.22 o
 -13  -4   3      401.23      369.64     27.44 o
 -12  -4   3      228.99      210.03     20.61 o
 -11  -4   3     1897.30     2019.31     46.85 o
 -10  -4   3      100.31       74.59     13.14 o
  -9  -4   3     1800.82     1762.37     41.69 o
  -8  -4   3        2.22       -2.38      6.57 o
  -7  -4   3     3748.32     3773.44     41.51 o
  -6  -4   3      144.83      112.97      9.61 o
  -5  -4   3    16711.23    17272.48    120.88 o
  -4  -4   3     1115.33     1120.62     15.43 o
  -3  -4   3     4414.91     4554.20     33.99 o
  -2  -4   3      826.13      849.78     12.81 o
  -1  -4   3     1972.28     1908.95     31.72 o
   0  -4   3     3111.38     3114.76     30.83 o
   1  -4   3      322.50      237.13     10.30 o
   2  -4   3     6710.21     6979.90     53.28 o
   3  -4   3     1102.64      845.29     15.09 o
   4  -4   3      150.35      104.23      6.40 o
   5  -4   3     4168.09     4263.47     40.41 o
   6  -4   3       10.97        2.34      8.48 o
   7  -4   3     1374.05     1314.32     40.61 o
   8  -4   3      105.59       82.99     10.00 o
   9  -4   3     1237.86     1268.94     28.62 o
  10  -4   3      281.70      262.33     18.26 o
  11  -4   3     3980.31     3943.87     54.91 o
  12  -4   3        2.54        5.08      9.82 o
  13  -4   3     2409.97     2551.84     52.68 o
  14  -4   3      139.10      155.51     24.52 o
 -15  -3   3      381.44      393.26     30.58 o
 -14  -3   3        0.44        3.23     12.20 o
 -13  -3   3     1242.52     1276.19     50.58 o
 -12  -3   3      960.52      922.02     35.64 o
 -11  -3   3     3218.90     3188.76     59.37 o
 -10  -3   3      454.34      478.65     25.46 o
  -9  -3   3     4920.74     4861.11     68.95 o
  -8  -3   3      795.30      806.96     20.80 o
  -7  -3   3     4118.67     4036.28     47.99 o
  -6  -3   3      126.89      129.93      8.50 o
  -5  -3   3      651.80      562.02     13.81 o
  -4  -3   3      202.14      222.52      9.74 o
  -3  -3   3      901.86      733.71     11.69 o
  -2  -3   3     4032.09     4129.63     37.83 o
  -1  -3   3     7430.44     7575.47     70.21 o
   0  -3   3      420.56      446.99     11.04 o
   1  -3   3     5850.60     6178.78     43.12 o
   2  -3   3      193.88      191.85      8.22 o
   3  -3   3       70.22       58.43      7.23 o
   4  -3   3       44.07       33.80      4.85 o
   5  -3   3     1737.18     1708.71     22.89 o
   6  -3   3     1253.51     1328.38     25.70 o
   7  -3   3     3812.86     3766.46     39.48 o
   8  -3   3     2766.21     2764.07     38.06 o
   9  -3   3     1869.22     1797.63     31.48 o
  10  -3   3        3.55       16.51     10.10 o
  11  -3   3     4144.29     4099.43     53.63 o
  12  -3   3       48.58       49.87     12.05 o
  13  -3   3     1451.32     1470.46     38.77 o
  14  -3   3       56.46       43.92     14.82 o
 -15  -2   3      359.52      363.31     29.31 o
 -14  -2   3      243.62      259.64     30.13 o
 -13  -2   3     2826.73     2782.46     60.59 o
 -12  -2   3       83.66      102.05     17.06 o
 -11  -2   3      870.21      979.37     33.84 o
 -10  -2   3      315.13      363.52     23.01 o
  -9  -2   3     5725.31     5357.37     77.55 o
  -8  -2   3      427.49      386.87     15.00 o
  -7  -2   3     6948.67     6957.87     62.63 o
  -6  -2   3       13.89       30.06      6.07 o
  -5  -2   3       75.70      118.73     10.00 o
  -4  -2   3      923.31     1045.64     17.46 o
  -3  -2   3      529.82      488.75     12.99 o
  -2  -2   3     4261.98     4656.37     39.22 o
  -1  -2   3     2890.78     2786.38     29.94 o
   0  -2   3      341.10      391.00      9.44 o
   1  -2   3     6649.81     7208.85     49.35 o
   2  -2   3     2735.86     2890.48     23.76 o
   3  -2   3     5086.99     5210.90     34.35 o
   4  -2   3       76.31       73.49      4.70 o
   5  -2   3    12175.94    11365.29     71.42 o
   6  -2   3      118.24      144.08      7.82 o
   7  -2   3     6211.52     6014.88     46.73 o
   8  -2   3      180.67      165.03      8.52 o
   9  -2   3     1863.79     1878.91     36.62 o
  10  -2   3      281.08      282.05     14.96 o
  11  -2   3     1740.22     1820.57     33.04 o
  12  -2   3       29.22       49.77     10.05 o
  13  -2   3     1480.79     1514.68     33.38 o
  14  -2   3      336.51      351.58     20.60 o
  15  -2   3      385.87      389.22     25.31 o
 -15  -1   3      450.84      414.43     38.07 o
 -14  -1   3        0.53       -5.17     13.60 o
 -13  -1   3     1492.81     1521.20     45.47 o
 -12  -1   3       56.84       70.72     14.82 o
 -11  -1   3     2195.18     2313.39     67.76 o
 -10  -1   3      526.55      526.50     35.57 o
  -9  -1   3     7196.16     7002.60     87.85 o
  -8  -1   3       43.90       49.56      9.44 o
  -7  -1   3     1842.26     1691.09     23.11 o
  -6  -1   3      101.48      125.66      8.58 o
  -5  -1   3        7.62        1.49      4.25 o
  -4  -1   3     4203.42     4352.38     43.77 o
  -3  -1   3     1747.91     1793.06     24.04 o
  -2  -1   3      444.67      524.54     14.55 o
  -1  -1   3    12056.23    11799.09     79.44 o
   0  -1   3    34161.29    35561.45    214.99 o
   1  -1   3    26192.94    27836.43    147.68 o
   2  -1   3      320.82      303.20      5.59 o
   3  -1   3      155.18      215.27      8.22 o
   4  -1   3     4431.98     4327.74     34.11 o
   5  -1   3     2417.64     2295.87     20.33 o
   6  -1   3      853.47      856.24     15.20 o
   7  -1   3     4214.25     4106.89     36.59 o
   8  -1   3       22.67       19.16      4.82 o
   9  -1   3     2990.48     3040.67     33.55 o
  10  -1   3        3.01       12.60      6.91 o
  11  -1   3      673.29      657.71     22.92 o
  12  -1   3      321.47      374.46     20.62 o
  13  -1   3     3378.66     3438.96     54.82 o
  14  -1   3      436.00      488.96     26.06 o
  15  -1   3      736.51      652.27     37.97 o
 -14   0   3       53.89       50.36     15.85 o
 -13   0   3      549.34      528.94     32.15 o
 -12   0   3      896.65      793.21     47.22 o
 -11   0   3     2246.16     2345.29     69.91 o
 -10   0   3      965.74     1004.06     27.29 o
  -9   0   3     7445.93     7137.40     76.33 o
  -8   0   3     1155.08     1054.44     21.66 o
  -7   0   3     4300.05     4233.34     63.64 o
  -6   0   3       32.76       71.36      6.91 o
  -5   0   3     3777.06     3885.88     42.92 o
  -4   0   3     1345.74     1297.94     23.49 o
  -3   0   3       38.30       75.63     11.75 o
  -2   0   3     1035.72     1370.90     36.97 o
  -1   0   3      513.93      405.41     11.02 o
   0   0   3      353.10      469.48     10.90 o
   1   0   3      319.96      302.36      6.51 o
   2   0   3     2653.21     2804.52     19.77 o
   3   0   3     1556.62     1633.57     21.92 o
   4   0   3      941.00      897.85     18.93 o
   5   0   3     6905.63     6616.69     61.37 o
   6   0   3      664.09      647.85      8.57 o
   7   0   3    19030.89    18315.79    112.43 o
   8   0   3     1416.70     1427.86     23.81 o
   9   0   3        3.00        2.48      3.94 o
  10   0   3      669.44      714.26     17.64 o
  11   0   3     1313.88     1276.84     43.96 o
  12   0   3      907.78     1010.70     27.59 o
  13   0   3     1848.84     1892.72     38.79 o
  14   0   3      298.32      267.14     19.52 o
  15   0   3      463.62      424.78     40.02 o
 -14   1   3       46.07       36.62     15.44 o
 -13   1   3     1165.19     1260.24     43.18 o
 -12   1   3       21.81       19.23     14.79 o
 -11   1   3     1274.13     1253.98     33.22 o
 -10   1   3      492.96      470.61     22.53 o
  -9   1   3     1395.15     1388.65     39.39 o
  -8   1   3      285.94      279.29     15.75 o
  -7   1   3     7569.97     7689.57     75.85 o
  -6   1   3     2618.14     2510.78     39.28 o
  -5   1   3      643.73      536.78     16.92 o
  -4   1   3      243.20      181.81     14.41 o
  -3   1   3      175.71      157.96      8.38 o
  -2   1   3     1378.62     1521.66     26.17 o
  -1   1   3     1609.87     1388.71     29.04 o
   0   1   3     1271.73     1214.12     16.95 o
   1   1   3    34188.52    33709.69    187.01 o
   2   1   3        6.51       21.42      1.55 o
   3   1   3      119.85      177.59      7.07 o
   4   1   3     3242.18     3336.70     34.26 o
   5   1   3      113.38      111.37     10.64 o
   6   1   3      199.24      125.28      8.25 o
   7   1   3     3061.20     2864.95     27.88 o
   8   1   3      130.96      155.78      8.32 o
   9   1   3     2053.95     1966.77     26.50 o
  10   1   3       31.67       46.93     15.34 o
  11   1   3     1111.35     1099.67     44.29 o
  12   1   3       45.20       70.72     10.05 o
  13   1   3      998.21      948.00     27.13 o
  14   1   3      118.88       90.74     14.18 o
  15   1   3     1894.00     1913.13     61.34 o
 -14   2   3       15.74       32.03     15.32 o
 -13   2   3     1297.10     1422.19     46.74 o
 -12   2   3       83.84       67.53     15.78 o
 -11   2   3     1140.28     1112.07     32.68 o
 -10   2   3       70.74       83.72     12.25 o
  -9   2   3     2623.75     2590.86     54.93 o
  -8   2   3      197.33      203.17     20.86 o
  -7   2   3     2751.50     2575.67     39.01 o
  -6   2   3     2022.78     1914.81     34.37 o
  -5   2   3       13.91        0.53      5.34 o
  -4   2   3     3317.24     3553.20     45.06 o
  -3   2   3      919.63      913.27     23.58 o
  -2   2   3        6.16        4.40      4.01 o
  -1   2   3     2621.58     2715.26     32.31 o
   0   2   3    13969.88    15112.49     95.88 o
   1   2   3      573.98      553.95      7.53 o
   2   2   3      100.94      110.47      3.84 o
   3   2   3      179.40      132.61      7.83 o
   4   2   3     2628.01     2633.52     27.60 o
   5   2   3    13591.30    13790.20    104.32 o
   6   2   3      133.77      195.10      8.64 o
   7   2   3     1534.44     1611.69     23.50 o
   8   2   3      104.62      121.12      9.51 o
   9   2   3     8549.32     8059.56     58.00 o
  10   2   3     1501.33     1614.96     26.06 o
  11   2   3     5144.28     5114.93     57.70 o
  12   2   3        9.62       11.06      8.19 o
  13   2   3     1057.17     1052.19     33.55 o
  14   2   3     1084.73     1116.81     38.92 o
  15   2   3     3863.25     4224.48    120.75 o
  16   2   3      746.92      774.13     41.79 o
 -14   3   3      414.31      355.07     30.48 o
 -13   3   3     1100.83     1259.04     45.28 o
 -12   3   3      366.71      341.02     23.83 o
 -11   3   3      455.83      484.57     26.37 o
 -10   3   3      197.06      175.98     16.02 o
  -9   3   3     7090.81     7059.67     92.46 o
  -8   3   3      133.49      126.60     14.47 o
  -7   3   3     5992.91     6342.10     69.06 o
  -6   3   3      355.44      289.32     20.99 o
  -5   3   3     7858.92     7689.95     80.98 o
  -4   3   3       40.64       37.18      6.81 o
  -3   3   3     1053.62      970.58     21.97 o
  -2   3   3        0.90       11.39     10.25 o
  -1   3   3    11172.35    11645.51     88.09 o
   0   3   3    13964.07    15047.72    119.25 o
   1   3   3    33327.29    34000.52    262.49 o
   2   3   3     2491.02     2666.66     18.96 o
   3   3   3     2491.92     2361.30     21.56 o
   4   3   3     1545.77     1457.03     13.94 o
   5   3   3       15.27        9.88      5.44 o
   6   3   3      901.15     1092.25     21.27 o
   7   3   3     5333.25     5466.01     36.60 o
   8   3   3     1091.14     1021.49     14.35 o
   9   3   3    10236.73     9457.35     62.98 o
  10   3   3      327.09      320.40     12.42 o
  11   3   3     4165.23     4017.68     48.81 o
  12   3   3      194.84      227.20     14.88 o
  13   3   3     3318.57     3223.32     53.41 o
  14   3   3      371.04      316.77     24.46 o
  15   3   3      851.92      806.62     36.71 o
  16   3   3       39.99       48.34     15.97 o
 -14   4   3       22.10       25.83     16.88 o
 -13   4   3     2173.77     2123.40     78.42 o
 -12   4   3      776.87      783.14     35.04 o
 -11   4   3     2538.55     2742.51     47.48 o
 -10   4   3        5.63        3.46     10.98 o
  -9   4   3     4315.30     4260.40     93.44 o
  -8   4   3      730.70      692.13     27.88 o
  -7   4   3     3428.78     3468.11     50.63 o
  -6   4   3        3.30       15.18      7.22 o
  -5   4   3     8151.02     7891.07     84.69 o
  -4   4   3      202.11      139.12     15.01 o
  -3   4   3     4248.02     4022.14     49.69 o
  -2   4   3      308.53      323.04     11.83 o
  -1   4   3     3363.45     3528.39     97.21 o
   0   4   3     1179.84     1279.57     21.55 o
   1   4   3     5883.28     6564.56     59.89 o
   2   4   3     4548.32     4765.38     44.00 o
   3   4   3      649.15      756.20     10.06 o
   4   4   3      342.63      396.82     10.88 o
   5   4   3     4848.21     4886.84     42.74 o
   6   4   3     1261.98     1250.70     14.56 o
   7   4   3     4674.00     4373.30     32.53 o
   8   4   3      243.73      294.55     23.83 o
   9   4   3     6382.45     6090.28     47.37 o
  10   4   3      374.71      445.06     14.71 o
  11   4   3     5050.94     4919.67     55.21 o
  12   4   3       27.24       31.97      8.43 o
  13   4   3     2236.79     2249.18     50.59 o
  14   4   3      264.24      240.67     21.77 o
  15   4   3       44.68       28.64     16.70 o
  16   4   3       21.44       47.38     16.00 o
 -13   5   3      433.24      477.34     30.51 o
 -12   5   3        6.45        7.02     11.10 o
 -11   5   3     6320.67     6035.89     69.51 o
 -10   5   3      132.73      180.02     17.54 o
  -9   5   3     3234.56     3203.70     61.64 o
  -8   5   3       20.67       12.81     10.50 o
  -7   5   3     3051.86     2940.34     67.76 o
  -6   5   3      781.99      728.24     21.73 o
  -5   5   3       61.66      122.79     12.43 o
  -4   5   3      562.62      634.79     23.18 o
  -3   5   3       93.34      160.86     11.95 o
  -2   5   3      533.83      689.09     19.10 o
  -1   5   3      672.70      628.83     17.14 o
   0   5   3       22.40       21.73      5.41 o
   1   5   3     7304.38     7200.48     67.61 o
   2   5   3     2742.56     3099.18     35.13 o
   3   5   3       45.91       52.62      5.31 o
   4   5   3     1666.57     1733.35     23.71 o
   5   5   3     5904.82     5472.62     50.08 o
   6   5   3     3547.07     3486.35     35.84 o
   7   5   3    11974.44    11652.93     76.62 o
   8   5   3       53.57       54.58      7.07 o
   9   5   3      174.60      191.17      8.33 o
  10   5   3       35.49       32.78      6.74 o
  11   5   3     5388.51     5427.80     55.48 o
  12   5   3      426.11      400.49     22.84 o
  13   5   3     1570.54     1534.43     42.27 o
  14   5   3      840.70      757.60     33.31 o
  15   5   3      616.33      609.12     35.42 o
  16   5   3       82.74       75.90     27.13 o
 -13   6   3      389.58      416.31     29.45 o
 -12   6   3      202.20      244.55     20.52 o
 -11   6   3      581.88      581.21     25.38 o
 -10   6   3      219.90      264.14     18.87 o
  -9   6   3     4013.56     4015.61     91.21 o
  -8   6   3     1622.76     1652.87     38.51 o
  -7   6   3     5269.55     5100.73     73.70 o
  -6   6   3      206.16      194.39     18.27 o
  -5   6   3     1307.41     1353.28     32.58 o
  -4   6   3      351.81      328.22     18.50 o
  -3   6   3      197.60      162.73     12.98 o
  -2   6   3     2029.41     2167.09     36.73 o
  -1   6   3     1176.89     1112.52     24.58 o
   0   6   3      733.73      876.18     20.79 o
   1   6   3       25.56       58.66      6.96 o
   2   6   3     7396.26     7573.38     71.82 o
   3   6   3      725.86      669.89     14.35 o
   4   6   3     1024.78     1025.26     27.63 o
   5   6   3     6172.95     5946.49     68.08 o
   6   6   3      213.39      347.22     67.07 o
   7   6   3     3878.07     3721.55     31.29 o
   8   6   3      542.61      497.02     16.23 o
   9   6   3     1647.11     1678.22     25.06 o
  10   6   3       20.64        7.19      8.10 o
  11   6   3      376.12      331.76     19.68 o
  12   6   3      943.57      868.79     28.58 o
  13   6   3     1201.45     1123.66     37.53 o
  14   6   3      773.24      844.21     37.08 o
  15   6   3     2088.21     2272.16     57.57 o
  16   6   3        0.17        1.14     13.03 o
 -12   7   3      230.68      208.88     22.46 o
 -11   7   3      523.85      535.39     30.50 o
 -10   7   3      131.94      128.20     17.12 o
  -9   7   3     1479.89     1483.69     39.52 o
  -8   7   3     1541.13     1542.70     43.52 o
  -7   7   3     3422.01     3521.67     71.87 o
  -6   7   3      358.84      362.65     21.83 o
  -5   7   3       61.07       54.61     10.26 o
  -4   7   3       13.61       20.09      8.57 o
  -3   7   3      670.17      668.67     44.38 o
  -2   7   3      362.14      345.18     17.29 o
  -1   7   3     3409.49     3209.73     75.05 o
   0   7   3      358.94      298.33     17.76 o
   1   7   3     2705.58     2602.56     46.55 o
   2   7   3     1663.24     1773.40     29.91 o
   3   7   3     1119.32     1090.34     22.02 o
   4   7   3      742.56      709.57     19.13 o
   5   7   3     1325.80     1319.26     24.51 o
   6   7   3        0.05       19.01      6.13 o
   7   7   3     5581.31     5427.64     76.14 o
   8   7   3     1375.77     1368.91     23.89 o
   9   7   3     1046.03     1081.51     22.90 o
  10   7   3      179.57      163.99     11.97 o
  11   7   3      637.39      648.24     30.24 o
  12   7   3      292.75      299.97     20.34 o
  13   7   3     1900.93     1911.01     56.64 o
  14   7   3       71.98       36.37     14.32 o
  15   7   3     3088.88     3195.68     78.41 o
  16   7   3       17.26      -13.56     30.90 o
 -12   8   3       30.60       22.76     14.45 o
 -11   8   3      714.25      766.30     52.52 o
 -10   8   3      245.79      237.67     21.69 o
  -9   8   3     1815.77     1718.46     72.24 o
  -8   8   3      935.27      866.24     44.20 o
  -7   8   3     2011.89     1922.93     59.17 o
  -6   8   3      452.03      387.27     28.37 o
  -5   8   3      461.56      518.19     28.58 o
  -4   8   3      457.05      452.47     25.24 o
  -3   8   3      381.91      363.64     23.28 o
  -2   8   3      202.99      168.19     14.25 o
  -1   8   3     5560.40     5947.90     72.53 o
   0   8   3     1506.44     1465.85     31.35 o
   1   8   3     2125.79     2165.28     37.45 o
   2   8   3     2373.37     2449.79     39.48 o
   3   8   3     1629.23     1452.51     30.33 o
   4   8   3      519.35      646.71     19.22 o
   5   8   3       28.97       50.83      6.85 o
   6   8   3       41.20       35.68      6.30 o
   7   8   3     7033.39     7113.85     78.23 o
   8   8   3      572.59      518.86     20.01 o
   9   8   3     1359.48     1359.52     26.74 o
  10   8   3      166.92      219.85     17.32 o
  11   8   3     1714.06     1617.33     38.58 o
  12   8   3      180.18      173.69     17.37 o
  13   8   3     3141.72     3206.54     59.45 o
  14   8   3      386.44      379.02     27.97 o
  15   8   3     1203.98     1265.74     45.87 o
 -11   9   3      968.44     1031.80     43.18 o
 -10   9   3       82.41       85.59     16.41 o
  -9   9   3      646.65      647.64     32.91 o
  -8   9   3       87.33       95.76     15.38 o
  -7   9   3     4347.79     4199.51     67.23 o
  -6   9   3      956.62      873.86     29.48 o
  -5   9   3     4632.63     4687.86     72.38 o
  -4   9   3        0.36        8.61      8.99 o
  -3   9   3      341.08      290.20     19.20 o
  -2   9   3     1064.80     1098.52     31.04 o
  -1   9   3      388.85      324.65     18.89 o
   0   9   3      680.66      628.70     22.69 o
   1   9   3     4014.02     4137.21     57.54 o
   2   9   3     1672.81     1730.68     34.15 o
   3   9   3       77.92      106.34     10.34 o
   4   9   3       30.61       42.99     11.69 o
   5   9   3     1607.46     1507.58     33.42 o
   6   9   3      528.56      513.02     15.19 o
   7   9   3       95.52      109.70     11.38 o
   8   9   3      236.55      238.40     15.57 o
   9   9   3     1229.07     1152.16     36.64 o
  10   9   3       21.86       23.44     15.08 o
  11   9   3     1226.11     1260.96     35.56 o
  12   9   3        1.93        3.03      9.88 o
  13   9   3     1472.40     1588.97     42.73 o
  14   9   3      472.15      501.90     33.29 o
  15   9   3      945.47      915.10     63.11 o
 -10  10   3        8.14        9.65     13.42 o
  -9  10   3      545.89      556.33     32.10 o
  -8  10   3       56.33       76.87     15.62 o
  -7  10   3      382.33      351.96     24.72 o
  -6  10   3        0.02        4.56     10.90 o
  -5  10   3     2473.82     2363.00     42.55 o
  -4  10   3       71.80       51.40     10.89 o
  -3  10   3     2592.28     2756.06     52.91 o
  -2  10   3      472.64      443.71     24.00 o
  -1  10   3      310.58      319.87     20.18 o
   0  10   3     1093.94     1006.03     29.37 o
   1  10   3       10.74       22.17      8.04 o
   2  10   3     2002.45     2047.69     39.69 o
   3  10   3       35.48       58.94      8.09 o
   4  10   3     2003.93     2042.42     31.65 o
   5  10   3      975.93      948.61     21.75 o
   6  10   3       41.06       47.28      8.47 o
   7  10   3      182.77      190.28     23.60 o
   8  10   3     2713.06     2774.37     48.03 o
   9  10   3     3409.27     3265.23     72.32 o
  10  10   3        8.80       -1.07     10.51 o
  11  10   3     3739.10     3888.45    129.47 o
  12  10   3       24.04       17.70     12.70 o
  13  10   3     1192.05     1160.79     43.62 o
  14  10   3      695.84      777.69     36.25 o
  15  10   3     1178.52     1177.43     52.12 o
 -10  11   3       12.60       -9.03     13.17 o
  -9  11   3     2970.96     2831.90     62.63 o
  -8  11   3       62.62       51.79     15.25 o
  -7  11   3     2840.12     2860.67     58.83 o
  -6  11   3      203.25      181.13     21.35 o
  -5  11   3      935.52      815.86     33.08 o
  -4  11   3      283.81      261.92     17.78 o
  -3  11   3        2.66       -1.65      7.83 o
  -2  11   3     1406.40     1326.05     31.14 o
  -1  11   3       83.52       95.98     12.40 o
   0  11   3       15.79       25.30      7.75 o
   1  11   3      661.27      667.66     27.19 o
   2  11   3      427.41      460.56     19.73 o
   3  11   3     2768.08     2898.61     41.53 o
   4  11   3      164.22      161.89     13.41 o
   5  11   3     2687.70     2759.24     39.93 o
   6  11   3      160.19      181.61     14.42 o
   7  11   3     4395.96     4228.11     64.74 o
   8  11   3      172.92      169.27     16.12 o
   9  11   3     7283.24     7389.14    114.25 o
  10  11   3     2333.02     2311.08     57.93 o
  11  11   3     2564.31     2634.76     63.10 o
  12  11   3        4.93        5.14     14.06 o
  13  11   3     2490.34     2570.14     65.43 o
  14  11   3       62.59       37.20     25.64 o
  -9  12   3     1385.41     1519.76     72.47 o
  -8  12   3       82.06       66.73     16.74 o
  -7  12   3      789.78      690.15     35.98 o
  -6  12   3      101.63       70.32     15.23 o
  -5  12   3     1112.88     1041.09     40.23 o
  -4  12   3      166.19      190.70     18.64 o
  -3  12   3      573.18      520.01     24.65 o
  -2  12   3      435.33      402.07     26.57 o
  -1  12   3     1773.51     1736.44     36.69 o
   0  12   3      293.06      287.15     20.33 o
   1  12   3      229.52      225.98     15.51 o
   2  12   3      313.76      314.14     23.61 o
   3  12   3      918.17     1046.90     26.57 o
   4  12   3      324.34      283.83     18.20 o
   5  12   3     1888.72     1826.18     42.03 o
   6  12   3      786.14      845.28     31.22 o
   7  12   3     4399.44     4078.96     66.21 o
   8  12   3      101.04      103.00     14.56 o
   9  12   3     1597.26     1666.00     55.37 o
  10  12   3        0.43      -11.86     11.86 o
  11  12   3      929.82      937.79     49.84 o
  12  12   3       40.99       36.08     15.16 o
  13  12   3     1392.58     1379.37     50.16 o
  14  12   3      144.94      191.51     25.08 o
  -8  13   3      204.44      203.23     23.57 o
  -7  13   3      673.93      697.12     41.44 o
  -6  13   3      423.98      423.19     29.18 o
  -5  13   3        3.29       -4.11     15.54 o
  -4  13   3      194.37      170.91     19.20 o
  -3  13   3        9.44       -6.00      8.69 o
  -2  13   3      260.54      237.40     18.34 o
  -1  13   3     1931.22     1961.67     41.03 o
   0  13   3       72.29       76.15     12.12 o
   1  13   3     1661.70     1725.12     36.89 o
   2  13   3      639.67      630.00     25.09 o
   3  13   3      595.61      593.15     24.50 o
   4  13   3      284.04      309.50     27.86 o
   5  13   3     1634.59     1560.14     42.48 o
   6  13   3      336.65      439.32     27.30 o
   7  13   3     6341.16     6275.53     89.13 o
   8  13   3        1.38       -8.84      9.48 o
   9  13   3      334.91      306.84     27.49 o
  10  13   3      131.73      154.73     21.94 o
  11  13   3      121.31      136.35     20.73 o
  12  13   3       15.46      -10.03     12.91 o
  13  13   3      731.23      852.88     47.44 o
  -7  14   3     2115.39     2097.21     56.51 o
  -6  14   3       34.23       63.90     16.21 o
  -5  14   3      483.42      461.94     30.19 o
  -4  14   3       31.46       62.33     17.44 o
  -3  14   3     1034.93     1064.52     38.19 o
  -2  14   3      319.61      335.25     23.54 o
  -1  14   3     1319.93     1295.23     50.33 o
   0  14   3       86.68      101.74     13.34 o
   1  14   3       96.95      125.47     17.92 o
   2  14   3      389.26      435.61     23.04 o
   3  14   3      305.99      352.75     20.35 o
   4  14   3        7.90       -9.72      9.72 o
   5  14   3       83.37       74.70     14.63 o
   6  14   3      196.37      228.73     21.52 o
   7  14   3      300.58      305.01     25.24 o
   8  14   3       78.19       41.85     18.71 o
   9  14   3     1202.02     1158.47     46.36 o
  10  14   3       30.81       20.75     15.15 o
  11  14   3      413.22      417.96     34.73 o
  12  14   3      560.51      571.11     40.00 o
  13  14   3     1267.00     1263.84     64.13 o
  -6  15   3       22.70       35.75     23.70 o
  -5  15   3     1034.29      989.50     43.34 o
  -4  15   3      322.91      311.12     29.74 o
  -3  15   3      623.05      568.93     32.51 o
  -2  15   3       43.20       41.48     14.70 o
  -1  15   3      613.64      639.79     30.46 o
   0  15   3      165.67      198.67     18.34 o
   1  15   3      529.91      478.46     25.65 o
   2  15   3       10.17       -4.48      9.32 o
   3  15   3      327.41      371.49     24.54 o
   4  15   3       12.89       12.98     12.20 o
   5  15   3      176.95      188.67     20.27 o
   6  15   3        2.21        1.69     10.84 o
   7  15   3     1377.04     1134.87     44.60 o
   8  15   3      242.92      198.01     21.81 o
   9  15   3     2187.77     2134.87     63.85 o
  10  15   3       11.18       15.63     16.93 o
  11  15   3     1363.07     1356.36     87.06 o
  12  15   3      341.57      368.83     41.27 o
  -4  16   3      348.79      417.40     30.76 o
  -3  16   3      168.10      173.05     24.64 o
  -2  16   3       18.19       17.84     13.42 o
  -1  16   3       28.23        4.04     13.03 o
   0  16   3       78.82       40.90     12.86 o
   1  16   3       62.96       40.44     12.52 o
   2  16   3      392.42      372.39     26.14 o
   3  16   3      402.41      479.68     28.93 o
   4  16   3      153.53      187.99     26.66 o
   5  16   3       93.12      107.73     18.34 o
   6  16   3      147.07      190.24     22.29 o
   7  16   3      926.77      851.08     65.37 o
   8  16   3      242.70      202.43     24.47 o
   9  16   3     1850.96     1959.85     64.59 o
  10  16   3      436.08      560.39     53.26 o
  11  16   3     1273.25     1421.66     71.67 o
  -2  17   3        5.02        8.11     14.67 o
  -1  17   3        3.67       -0.43     15.04 o
   0  17   3       66.54       74.59     14.84 o
   1  17   3        1.45       18.78     33.97 o
   2  17   3       20.28       38.06     14.26 o
   3  17   3      120.65      106.79     51.99 o
   4  17   3      131.38       72.92     21.72 o
   5  17   3      659.18      704.62     41.25 o
   6  17   3       13.28       24.39     19.99 o
   7  17   3      233.67      244.63     25.58 o
   8  17   3       86.53       54.04     18.03 o
   9  17   3      754.58      703.96     63.30 o
   0  18   3        0.03       -5.28     29.39 o
   1  18   3        2.79       -1.60     13.14 o
   2  18   3       10.49       32.09     16.54 o
   3  18   3      177.13      145.37     28.53 o
   4  18   3      118.53       79.45     20.61 o
   5  18   3     1387.32     1454.08     52.21 o
   6  18   3       26.19       17.46     15.62 o
   7  18   3      434.31      408.99     56.18 o
  -5 -16   4       15.08       38.43     20.51 o
  -4 -16   4     1469.98     1347.22     51.54 o
  -3 -16   4       86.45       90.43     20.69 o
  -2 -16   4      420.14      502.07     32.64 o
  -1 -16   4        0.07       20.72     16.18 o
   0 -16   4        1.47       -8.04     14.28 o
  -8 -15   4      598.52      709.89     86.66 o
  -7 -15   4      322.58      343.14     36.38 o
  -6 -15   4      521.56      594.95     46.16 o
  -5 -15   4       20.97       24.99     15.66 o
  -4 -15   4     1049.42     1041.77     71.57 o
  -3 -15   4       48.26       29.49     13.37 o
  -2 -15   4        1.58      -11.19     11.19 o
  -1 -15   4       46.26       32.40     13.86 o
   0 -15   4        5.08       -7.75     12.09 o
   1 -15   4        9.55        3.52     14.06 o
   2 -15   4      331.32      406.71     33.99 o
   3 -15   4        8.45        6.00     15.89 o
  -9 -14   4      294.09      394.07     46.61 o
  -8 -14   4     1138.86     1247.26     54.78 o
  -7 -14   4      237.36      229.93     40.16 o
  -6 -14   4      666.32      659.28     60.78 o
  -5 -14   4       40.48       52.43     16.17 o
  -4 -14   4     1801.25     1806.45     42.19 o
  -3 -14   4       46.92       93.33     18.54 o
  -2 -14   4      608.80      621.40     30.35 o
  -1 -14   4        0.03       -1.65     14.30 o
   0 -14   4      211.33      207.26     21.43 o
   1 -14   4       70.05       50.92     16.55 o
   2 -14   4      184.59      129.75     21.13 o
   3 -14   4       34.38       44.32     15.81 o
   4 -14   4      378.40      400.12     30.36 o
   5 -14   4        0.79        0.77     14.30 o
 -10 -13   4     2287.40     2084.96    108.52 o
  -9 -13   4       88.26       71.32     26.91 o
  -8 -13   4     3143.36     3046.85     78.46 o
  -7 -13   4       77.48      108.60     22.22 o
  -6 -13   4      176.10      234.57     23.75 o
  -5 -13   4       16.85       36.05     13.86 o
  -4 -13   4      190.54      222.88     17.91 o
  -3 -13   4      165.78      143.44     15.71 o
  -2 -13   4     1152.15     1110.97     33.88 o
  -1 -13   4      238.50      274.21     29.05 o
   0 -13   4     1862.92     2033.27     48.82 o
   1 -13   4      430.57      412.37     27.18 o
   2 -13   4      306.35      287.12     35.02 o
   3 -13   4      155.32      138.82     18.89 o
   4 -13   4      385.57      412.95     28.77 o
   5 -13   4        0.02        3.23     12.96 o
   6 -13   4      166.11      142.33     21.09 o
   7 -13   4       25.63      -17.52     17.55 o
 -11 -12   4      444.58      385.18     49.74 o
 -10 -12   4      584.74      605.21     53.50 o
  -9 -12   4       83.26       83.46     28.26 o
  -8 -12   4     1501.95     1569.60     54.40 o
  -7 -12   4      633.01      675.75     42.68 o
  -6 -12   4      852.15      894.99     37.90 o
  -5 -12   4      120.52       97.82     14.51 o
  -4 -12   4      434.15      335.92     20.07 o
  -3 -12   4      368.43      303.29     19.86 o
  -2 -12   4       68.51       56.80     13.54 o
  -1 -12   4        3.82       -8.42      9.81 o
   0 -12   4      565.67      558.78     34.43 o
   1 -12   4      145.64       81.80     14.64 o
   2 -12   4      877.23      761.00     61.71 o
   3 -12   4       10.34       -3.01     10.63 o
   4 -12   4      356.54      336.48     25.59 o
   5 -12   4       57.38        3.36     11.89 o
   6 -12   4      143.80      186.56     21.57 o
   7 -12   4        2.15       -8.20     12.14 o
   8 -12   4      252.61      256.86     25.69 o
 -12 -11   4      794.93      813.62     62.10 o
 -11 -11   4      524.34      453.54     47.32 o
 -10 -11   4      514.85      458.63    123.59 o
  -9 -11   4        0.10      -16.96     16.96 o
  -8 -11   4     1331.67     1225.21     46.72 o
  -7 -11   4      673.33      644.48     33.46 o
  -6 -11   4     1563.01     1667.44     41.53 o
  -5 -11   4       92.65       82.81     11.59 o
  -4 -11   4     2627.08     2490.36     43.29 o
  -3 -11   4      540.05      476.54     22.79 o
  -2 -11   4     2179.21     2104.49     40.30 o
  -1 -11   4     1123.70     1195.79     31.36 o
   0 -11   4      308.63      306.69     28.14 o
   1 -11   4      125.49      111.67     13.13 o
   2 -11   4      747.45      815.25     43.36 o
   3 -11   4      390.66      371.50     25.20 o
   4 -11   4      145.52      106.62     16.13 o
   5 -11   4       29.59       31.61     10.20 o
   6 -11   4      175.38      187.80     17.55 o
   7 -11   4      566.94      575.00     29.26 o
   8 -11   4      697.13      740.19     34.48 o
   9 -11   4       17.06       13.03     13.00 o
 -13 -10   4      228.41      176.34     42.95 o
 -12 -10   4     1842.97     2081.82     82.55 o
 -11 -10   4       63.64       46.34     21.29 o
 -10 -10   4      541.65      540.91     58.40 o
  -9 -10   4      248.57      213.00     62.93 o
  -8 -10   4     1503.83     1555.50     49.65 o
  -7 -10   4      455.00      438.86     26.62 o
  -6 -10   4     7265.46     7039.06     84.77 o
  -5 -10   4      234.16      259.92     16.35 o
  -4 -10   4     4843.60     5053.33     61.36 o
  -3 -10   4     1462.05     1376.59     26.61 o
  -2 -10   4      201.32      177.22     18.26 o
  -1 -10   4      885.48      883.49     26.03 o
   0 -10   4     1843.81     1796.21     41.23 o
   1 -10   4     1259.53     1255.74     30.96 o
   2 -10   4     1261.08     1227.85     34.24 o
   3 -10   4        0.78       -6.50      6.50 o
   4 -10   4       10.54        0.66     10.11 o
   5 -10   4        5.65        8.89      9.00 o
   6 -10   4      986.69     1022.04     32.41 o
   7 -10   4        0.02       -2.04      9.31 o
   8 -10   4      806.09      772.26     32.37 o
   9 -10   4       88.91       80.44     15.09 o
  10 -10   4     2513.57     2608.93     54.92 o
 -13  -9   4       49.33       64.22     20.69 o
 -12  -9   4     1651.78     1803.03     77.55 o
 -11  -9   4       83.87       99.04     25.74 o
 -10  -9   4     4021.49     3923.89    179.73 o
  -9  -9   4      189.68      216.18     30.47 o
  -8  -9   4     3053.19     2919.66     66.38 o
  -7  -9   4       68.49       70.03     13.04 o
  -6  -9   4     4738.08     4692.09     64.05 o
  -5  -9   4        0.03       14.38      7.28 o
  -4  -9   4     6822.56     6691.75     61.54 o
  -3  -9   4       33.23       17.85      9.99 o
  -2  -9   4      825.81      767.73     33.67 o
  -1  -9   4      401.85      385.23     27.39 o
   0  -9   4     1004.12      993.84     25.87 o
   1  -9   4      554.60      490.68     20.31 o
   2  -9   4      136.69      121.41     11.43 o
   3  -9   4      765.63      688.04     26.90 o
   4  -9   4     1193.30     1291.34     31.08 o
   5  -9   4      454.10      393.57     21.02 o
   6  -9   4       19.46       -5.83      9.16 o
   7  -9   4      369.08      356.13     21.60 o
   8  -9   4      157.03      163.38     16.40 o
   9  -9   4       74.65       81.81     14.62 o
  10  -9   4     2851.07     2920.08     56.44 o
  11  -9   4      327.03      344.60     25.61 o
 -13  -8   4      694.27      653.52     43.15 o
 -12  -8   4     2314.64     2236.38     65.12 o
 -11  -8   4      617.27      574.64     47.14 o
 -10  -8   4     5585.85     5444.44    121.48 o
  -9  -8   4      108.11      116.42     25.14 o
  -8  -8   4     3233.66     3382.46     61.80 o
  -7  -8   4      175.98      190.48     15.39 o
  -6  -8   4      550.21      654.81     26.01 o
  -5  -8   4       80.15       69.47      7.00 o
  -4  -8   4     2495.55     2411.81     30.75 o
  -3  -8   4      483.37      398.45     14.08 o
  -2  -8   4     1110.58     1050.27     24.70 o
  -1  -8   4     1341.51     1372.53     28.23 o
   0  -8   4       83.24       89.10      9.89 o
   1  -8   4      585.41      600.93     22.90 o
   2  -8   4       20.90       26.79      6.46 o
   3  -8   4     1353.61     1366.70     24.43 o
   4  -8   4     4012.25     4046.46     48.37 o
   5  -8   4        1.49        6.25      7.90 o
   6  -8   4     1819.36     1749.07     36.78 o
   7  -8   4       47.51       16.77      9.55 o
   8  -8   4      695.59      720.65     29.62 o
   9  -8   4      165.97      127.46     14.82 o
  10  -8   4     1171.65     1147.56     46.32 o
  11  -8   4      109.46      149.47     17.83 o
 -14  -7   4      473.40      483.66     38.70 o
 -13  -7   4      520.21      491.14     36.95 o
 -12  -7   4     1743.42     1697.90     47.23 o
 -11  -7   4      126.06      143.94     17.76 o
 -10  -7   4     5393.11     5514.74     92.82 o
  -9  -7   4        3.28        1.02      8.10 o
  -8  -7   4     3612.43     3419.50     48.69 o
  -7  -7   4      961.30      973.88     22.75 o
  -6  -7   4      180.62      175.12     11.34 o
  -5  -7   4        7.39       13.26      5.80 o
  -4  -7   4     4179.11     4332.64     43.67 o
  -3  -7   4     1106.77     1100.10     18.99 o
  -2  -7   4     3184.33     3279.09     42.09 o
  -1  -7   4       13.28        8.11      5.96 o
   0  -7   4      188.85      148.43     11.26 o
   1  -7   4        3.46       -1.68      4.24 o
   2  -7   4      334.22      365.08     13.45 o
   3  -7   4       22.19       17.87     10.20 o
   4  -7   4      535.55      513.05     15.96 o
   5  -7   4       71.90       68.59      9.77 o
   6  -7   4      800.85      784.00     25.12 o
   7  -7   4       55.88       34.99      9.99 o
   8  -7   4        3.00        4.09     10.01 o
   9  -7   4        0.94        7.38      8.82 o
  10  -7   4      583.93      532.01     26.90 o
  11  -7   4       88.76       83.33     13.95 o
  12  -7   4     1334.94     1330.93     42.99 o
 -14  -6   4      485.39      508.29     33.45 o
 -13  -6   4      131.50      204.90     22.11 o
 -12  -6   4      973.93      919.87     36.57 o
 -11  -6   4       58.53      107.76     16.31 o
 -10  -6   4      979.86     1003.55     42.93 o
  -9  -6   4        3.59       -1.21      8.10 o
  -8  -6   4     1020.59     1022.42     36.87 o
  -7  -6   4     2557.43     2402.48     34.98 o
  -6  -6   4      938.38      845.09     19.90 o
  -5  -6   4      264.73      308.71     11.28 o
  -4  -6   4     3526.51     3542.32     41.07 o
  -3  -6   4      727.22      690.93     17.90 o
  -2  -6   4      213.79      168.85     10.58 o
  -1  -6   4     2883.45     3151.97     39.32 o
   0  -6   4     1030.09     1062.69     22.11 o
   1  -6   4      636.99      658.71     15.16 o
   2  -6   4      932.94     1011.88     18.20 o
   3  -6   4      315.17      242.41     11.62 o
   4  -6   4      564.31      619.54     16.12 o
   5  -6   4      387.79      341.22     14.39 o
   6  -6   4     4627.64     4839.10     57.87 o
   7  -6   4      980.63      880.32     32.47 o
   8  -6   4       78.90       69.25     11.16 o
   9  -6   4      312.95      259.45     17.68 o
  10  -6   4      226.07      215.81     17.14 o
  11  -6   4        7.70        8.27      9.03 o
  12  -6   4     1398.00     1448.92     41.69 o
  13  -6   4       49.16       67.32     15.15 o
 -14  -5   4     1319.88     1321.61     45.63 o
 -13  -5   4       38.52       34.07     14.67 o
 -12  -5   4      983.46     1043.64     44.71 o
 -11  -5   4      397.50      378.78     25.35 o
 -10  -5   4     1341.23     1401.10     38.69 o
  -9  -5   4      528.56      523.59     39.57 o
  -8  -5   4     4757.77     4714.46     57.13 o
  -7  -5   4      153.01      167.34     18.60 o
  -6  -5   4     6683.60     6628.37     62.15 o
  -5  -5   4      344.24      323.46     17.58 o
  -4  -5   4     7068.92     7064.37     55.44 o
  -3  -5   4       52.43       79.63      9.94 o
  -2  -5   4     7209.84     7369.18     64.68 o
  -1  -5   4      807.11      762.14     17.74 o
   0  -5   4    10950.67    10879.54     86.17 o
   1  -5   4      180.39      220.82      9.82 o
   2  -5   4     2206.93     2131.31     25.36 o
   3  -5   4      349.95      315.65     11.50 o
   4  -5   4     3648.67     3501.24     34.70 o
   5  -5   4      167.45      217.24     11.02 o
   6  -5   4      824.47      844.78     35.72 o
   7  -5   4       53.63       52.08      8.80 o
   8  -5   4     3551.36     3516.05     48.79 o
   9  -5   4      643.89      647.13     24.83 o
  10  -5   4     2606.94     2424.36     42.84 o
  11  -5   4       29.43       31.23      9.96 o
  12  -5   4      173.66      189.30     18.69 o
  13  -5   4        7.45       30.83     12.88 o
 -14  -4   4     1798.49     2034.19     55.55 o
 -13  -4   4      239.70      314.20     40.90 o
 -12  -4   4     1763.81     1752.62     59.39 o
 -11  -4   4        7.62       -0.09     13.49 o
 -10  -4   4     1037.93      966.25     33.20 o
  -9  -4   4       35.55       46.13     11.48 o
  -8  -4   4     1255.01     1303.14     28.71 o
  -7  -4   4       36.66       40.75      7.36 o
  -6  -4   4    15676.37    15352.06    114.12 o
  -5  -4   4      228.05      205.47     11.03 o
  -4  -4   4     4372.34     4001.83     36.16 o
  -3  -4   4     1608.34     1468.03     19.21 o
  -2  -4   4     4452.74     4697.09     45.53 o
  -1  -4   4     1384.84     1415.07     22.23 o
   0  -4   4      529.60      575.60     14.18 o
   1  -4   4      829.77      962.79     15.89 o
   2  -4   4     2216.34     2390.17     25.42 o
   3  -4   4     1356.50     1409.05     19.21 o
   4  -4   4      339.44      372.58     16.18 o
   5  -4   4       23.20       43.45      6.58 o
   6  -4   4     1102.53     1110.89     23.23 o
   7  -4   4       11.40        6.71      5.83 o
   8  -4   4      809.19      783.65     36.68 o
   9  -4   4      400.21      374.06     18.70 o
  10  -4   4     3708.97     3663.96     51.04 o
  11  -4   4      224.18      241.52     16.72 o
  12  -4   4     1000.75      972.83     36.79 o
  13  -4   4       56.84       61.75     13.64 o
  14  -4   4      684.82      597.59     31.14 o
 -14  -3   4      219.33      240.18     27.57 o
 -13  -3   4       97.61      120.71     21.93 o
 -12  -3   4     1414.78     1448.63     43.38 o
 -11  -3   4      476.19      450.85     35.57 o
 -10  -3   4     3766.00     3792.57     64.41 o
  -9  -3   4        7.33        7.03     10.44 o
  -8  -3   4     1029.32      954.68     22.56 o
  -7  -3   4      258.91      240.08     14.16 o
  -6  -3   4     4311.34     4254.99     45.37 o
  -5  -3   4      122.18      128.49      8.91 o
  -4  -3   4    12504.98    12996.33     95.78 o
  -3  -3   4     1044.15      971.41     16.83 o
  -2  -3   4     7740.93     7618.42     61.68 o
  -1  -3   4     2896.40     3229.70     37.16 o
   0  -3   4     2624.00     3018.67     32.28 o
   1  -3   4     2671.12     2614.24     26.21 o
   2  -3   4       54.06      114.41      7.26 o
   3  -3   4     9712.85    10112.77     65.70 o
   4  -3   4     3900.94     3924.15     35.97 o
   5  -3   4        1.43       -3.20      3.73 o
   6  -3   4        9.83       11.42      4.78 o
   7  -3   4      195.98      227.99     11.14 o
   8  -3   4      304.35      268.61     16.58 o
   9  -3   4       26.52       27.12      7.38 o
  10  -3   4       57.39       57.40      9.42 o
  11  -3   4      446.00      487.89     24.83 o
  12  -3   4     3597.02     3633.05     88.39 o
  13  -3   4       63.41       44.61     11.92 o
  14  -3   4      702.63      716.72     31.88 o
 -14  -2   4       22.38       -1.60     24.12 o
 -13  -2   4        8.29        4.89     11.79 o
 -12  -2   4     3031.07     2890.57     61.29 o
 -11  -2   4      128.43      113.65     15.83 o
 -10  -2   4     3850.37     3805.95     86.47 o
  -9  -2   4     2610.28     2799.03     52.15 o
  -8  -2   4     3416.18     3406.87     43.24 o
  -7  -2   4      485.02      378.26     15.64 o
  -6  -2   4     7425.04     7270.25     78.03 o
  -5  -2   4      532.55      681.50     16.15 o
  -4  -2   4    12325.47    11914.20     98.66 o
  -3  -2   4        2.22        6.45      4.44 o
  -2  -2   4     9125.34    10019.14    121.48 o
  -1  -2   4      447.85      389.78     10.53 o
   0  -2   4     1489.90     1707.70     21.61 o
   1  -2   4     2935.49     2916.84     35.66 o
   2  -2   4     3143.03     3016.03     25.72 o
   3  -2   4     1449.08     1506.47     17.02 o
   4  -2   4        1.13        4.94      3.05 o
   5  -2   4      607.21      568.14     14.71 o
   6  -2   4     6693.18     6729.30     49.32 o
   7  -2   4       43.74       48.50      5.49 o
   8  -2   4     2411.44     2275.63     28.71 o
   9  -2   4     4066.08     4055.96     49.47 o
  10  -2   4     6389.00     6269.25     64.41 o
  11  -2   4        0.17       12.90      7.44 o
  12  -2   4     4113.67     4030.07     65.58 o
  13  -2   4       39.70       59.67     11.93 o
  14  -2   4     1582.04     1649.10     44.51 o
  15  -2   4       55.93       67.58     14.93 o
 -14  -1   4      534.90      645.42     52.32 o
 -13  -1   4      203.16      198.44     22.04 o
 -12  -1   4     3074.55     2970.84     62.12 o
 -11  -1   4      159.69      138.28     17.46 o
 -10  -1   4     6273.90     6356.08     87.50 o
  -9  -1   4      231.14      274.76     20.04 o
  -8  -1   4     3994.38     3844.03     41.62 o
  -7  -1   4      380.22      330.78     14.93 o
  -6  -1   4     5231.84     5254.75     52.52 o
  -5  -1   4      141.91      160.92     15.77 o
  -4  -1   4     8611.48     8352.06     73.64 o
  -3  -1   4     1039.35     1051.56     19.74 o
  -2  -1   4     1924.20     1835.19     24.47 o
  -1  -1   4      536.98      456.23      8.70 o
   0  -1   4      202.26      281.72      9.90 o
   1  -1   4      159.11      177.24      8.36 o
   2  -1   4     2027.46     1961.51     15.91 o
   3  -1   4      492.98      507.68      9.42 o
   4  -1   4    20060.89    20155.29    112.25 o
   5  -1   4      198.52      171.93      7.45 o
   6  -1   4     5719.03     5800.57     41.29 o
   7  -1   4      312.14      280.73      9.04 o
   8  -1   4      279.12      264.57      9.99 o
   9  -1   4      351.95      338.15     13.63 o
  10  -1   4     8151.63     8265.45     74.14 o
  11  -1   4      262.62      238.17     15.42 o
  12  -1   4     2608.55     2515.39     43.59 o
  13  -1   4      200.14      243.82     17.54 o
  14  -1   4      655.97      739.81     25.61 o
  15  -1   4       59.11       70.83     13.27 o
 -14   0   4     1239.36     1313.40     46.99 o
 -13   0   4      271.53      288.73     25.56 o
 -12   0   4     1146.34     1222.79     51.12 o
 -11   0   4      176.22      203.41     20.72 o
 -10   0   4     2970.74     3013.40     59.50 o
  -9   0   4      285.60      263.80     19.76 o
  -8   0   4     4108.59     4028.83     53.41 o
  -7   0   4     1788.50     1662.44     27.89 o
  -6   0   4     5205.54     5064.97     59.62 o
  -5   0   4      747.08      706.35     18.19 o
  -4   0   4     7308.31     7427.24     75.43 o
  -3   0   4        2.49        1.70      3.77 o
  -2   0   4     6606.20     6358.86     56.74 o
  -1   0   4     2264.85     2143.67     23.49 o
   0   0   4     2054.63     1693.47     17.69 o
   1   0   4    11416.47    12461.88     76.80 o
   2   0   4     2891.01     2939.05     20.88 o
   3   0   4     1626.13     1485.67     13.15 o
   4   0   4     5427.63     5491.77     39.74 o
   5   0   4     1387.12     1488.18     26.84 o
   6   0   4      836.23      896.61     21.27 o
   7   0   4      957.36      925.25     14.67 o
   8   0   4     1764.11     1711.47     20.52 o
   9   0   4      551.46      568.80     12.75 o
  10   0   4      957.48      889.54     19.20 o
  11   0   4      201.74      197.77     13.13 o
  12   0   4      464.08      464.41     38.71 o
  13   0   4     1260.28     1230.18     30.91 o
  14   0   4      261.91      279.77     21.10 o
  15   0   4       75.00       84.34     15.65 o
 -14   1   4     1142.43     1115.94     45.51 o
 -13   1   4      303.54      311.93     27.16 o
 -12   1   4     1009.56      974.43     37.95 o
 -11   1   4       23.55       18.54     11.70 o
 -10   1   4     2015.12     1884.31     38.61 o
  -9   1   4       17.17        3.41     10.33 o
  -8   1   4     3073.71     2938.29     45.74 o
  -7   1   4        0.12        4.53      6.56 o
  -6   1   4     4939.41     4758.59     60.68 o
  -5   1   4      449.08      413.29     15.22 o
  -4   1   4     9237.47     9416.96     81.24 o
  -3   1   4       40.04       19.79      5.86 o
  -2   1   4    11023.60    10919.35    176.26 o
  -1   1   4      509.22      466.33     12.96 o
   0   1   4     4030.70     4505.84     39.94 o
   1   1   4      281.16      336.57      7.25 o
   2   1   4       12.09       68.61      4.57 o
   3   1   4     1700.07     1523.51     22.33 o
   4   1   4     3912.31     3944.49     40.72 o
   5   1   4     4545.25     4533.12     46.53 o
   6   1   4     1506.02     1358.69     23.34 o
   7   1   4      789.50      671.75     17.78 o
   8   1   4     1527.57     1528.77     20.24 o
   9   1   4      851.95      818.58     15.26 o
  10   1   4       87.10       98.86      6.83 o
  11   1   4       14.35       17.83      6.37 o
  12   1   4     1785.94     1711.00     32.26 o
  13   1   4        1.49       16.77      8.28 o
  14   1   4     1309.74     1342.38     36.70 o
  15   1   4       18.63       18.63     13.24 o
 -14   2   4      482.56      472.48     62.33 o
 -13   2   4       14.44        8.28     13.27 o
 -12   2   4      889.09      877.63     38.81 o
 -11   2   4       25.85       10.99     16.66 o
 -10   2   4     2577.30     2427.55     66.75 o
  -9   2   4        4.58       -1.90      9.04 o
  -8   2   4     1394.55     1405.16     36.42 o
  -7   2   4      982.53      918.48     30.02 o
  -6   2   4     5985.96     5978.32     71.39 o
  -5   2   4     3637.18     3847.65     51.61 o
  -4   2   4     6419.46     6354.98     61.77 o
  -3   2   4     2256.14     2165.32     43.07 o
  -2   2   4     2299.39     2394.63     29.92 o
  -1   2   4     1993.92     2017.52     25.34 o
   0   2   4     2969.77     2680.97     31.55 o
   1   2   4      939.38      917.70     13.78 o
   2   2   4     1680.57     2046.12     15.41 o
   3   2   4     1884.95     1886.06     14.82 o
   4   2   4     5567.09     5581.29     59.74 o
   5   2   4       10.58       15.18      4.13 o
   6   2   4      199.41      132.70      8.26 o
   7   2   4     7857.52     8108.71     73.33 o
   8   2   4     2195.97     2088.06     36.79 o
   9   2   4     1829.60     1962.73     19.41 o
  10   2   4      223.65      239.13     10.13 o
  11   2   4      166.31      220.62     15.13 o
  12   2   4     1765.78     1926.22     37.31 o
  13   2   4      320.71      399.89     20.67 o
  14   2   4     1861.37     1812.22     41.22 o
  15   2   4        5.55       32.54     13.54 o
  16   2   4     2237.63     2289.10    125.85 o
 -14   3   4      106.32       97.89     20.28 o
 -13   3   4      185.54      261.59     26.69 o
 -12   3   4     1256.22     1210.22     43.71 o
 -11   3   4       48.02       33.42     11.65 o
 -10   3   4     1067.35     1056.57     36.88 o
  -9   3   4      381.04      328.06     23.09 o
  -8   3   4     2916.80     2791.21     52.98 o
  -7   3   4       53.77       61.17     10.58 o
  -6   3   4     9227.38     8998.80    111.82 o
  -5   3   4      147.26      170.67     13.44 o
  -4   3   4    23157.89    23333.36    192.40 o
  -3   3   4     1802.77     1783.52     35.79 o
  -2   3   4     6071.36     6476.11     59.51 o
  -1   3   4      788.64      758.97     16.01 o
   0   3   4      644.68      492.29     12.02 o
   1   3   4    10752.32    10841.36     79.52 o
   2   3   4     1136.11      950.28     10.26 o
   3   3   4      541.94      568.42      7.73 o
   4   3   4     9011.19     8839.50    123.60 o
   5   3   4     1734.68     1513.57     40.94 o
   6   3   4      701.70      636.64     16.14 o
   7   3   4     4308.46     4172.75     52.22 o
   8   3   4       60.53       93.27      9.78 o
   9   3   4      606.27      740.94     13.32 o
  10   3   4     5425.71     5400.50     49.59 o
  11   3   4       76.78       64.62      8.91 o
  12   3   4     1095.77     1134.26     25.21 o
  13   3   4     1703.44     1677.92     36.35 o
  14   3   4      862.33      964.45     34.92 o
  15   3   4       11.33       19.54     15.26 o
  16   3   4      995.79      992.80     52.83 o
 -13   4   4      134.75       82.71     18.82 o
 -12   4   4     1087.38     1117.89     44.32 o
 -11   4   4       63.64       29.19     11.81 o
 -10   4   4     2550.89     2616.03     57.64 o
  -9   4   4       29.24       21.61     11.47 o
  -8   4   4     2522.39     2506.93     75.05 o
  -7   4   4      179.53      191.03     15.92 o
  -6   4   4     9968.37     9894.76    104.78 o
  -5   4   4      337.74      438.71     19.88 o
  -4   4   4     2454.52     2154.98     37.45 o
  -3   4   4     2518.64     2619.02     39.84 o
  -2   4   4    14662.97    15713.20    120.44 o
  -1   4   4        2.47        4.24      4.20 o
   0   4   4     5627.48     5820.41     58.30 o
   1   4   4     8732.31     9136.07     79.01 o
   2   4   4       62.62       86.99      5.21 o
   3   4   4      255.02      240.54      7.38 o
   4   4   4     3733.76     3723.54     33.10 o
   5   4   4     2671.70     2689.76     25.11 o
   6   4   4       10.08       10.44      3.15 o
   7   4   4      905.09      952.70     18.32 o
   8   4   4     4074.39     3960.58     32.46 o
   9   4   4     1222.88     1385.86     22.79 o
  10   4   4     2184.83     1970.20     24.01 o
  11   4   4       55.32       37.00      6.76 o
  12   4   4     6601.21     6494.69    164.79 o
  13   4   4       40.17       53.01     14.25 o
  14   4   4     1460.00     1503.76     73.10 o
  15   4   4       48.29       91.91     15.77 o
  16   4   4      315.42      344.95     27.52 o
 -13   5   4        0.73      -11.60     11.60 o
 -12   5   4     1125.43     1027.18     34.16 o
 -11   5   4       33.67       13.27     11.43 o
 -10   5   4     2534.96     2545.31     58.50 o
  -9   5   4      141.79      150.53     18.25 o
  -8   5   4     2576.36     2485.97     53.07 o
  -7   5   4     2376.58     2369.67     46.35 o
  -6   5   4     4208.30     3951.44     59.38 o
  -5   5   4      712.57      701.90     25.11 o
  -4   5   4    12812.14    12781.47    109.59 o
  -3   5   4     3736.15     3441.29     43.51 o
  -2   5   4     7828.00     7553.98    111.60 o
  -1   5   4     3004.52     3265.36     50.03 o
   0   5   4     3270.23     3663.18     44.26 o
   1   5   4     1516.34     1619.02     25.48 o
   2   5   4     2349.78     2308.05     43.84 o
   3   5   4     3836.27     4322.08     38.59 o
   4   5   4    13280.22    13215.44    110.51 o
   5   5   4       31.21       49.45      6.80 o
   6   5   4      884.44      932.20     16.23 o
   7   5   4      223.34      350.42     39.94 o
   8   5   4     1095.54     1013.40     14.82 o
   9   5   4      891.97      829.55     13.37 o
  10   5   4        3.97        2.24      4.48 o
  11   5   4      175.46      152.18     12.13 o
  12   5   4     2050.57     1999.63     60.03 o
  13   5   4     1048.47      969.60     86.26 o
  14   5   4     1484.93     1445.24     52.90 o
  15   5   4       95.67      138.80     18.59 o
  16   5   4       55.73       40.55     17.62 o
 -13   6   4      186.03      151.76     20.58 o
 -12   6   4     2147.38     2141.29     48.98 o
 -11   6   4       21.80       11.84     10.54 o
 -10   6   4     7453.59     7445.10     95.76 o
  -9   6   4       18.17        6.42     11.04 o
  -8   6   4     3638.29     3781.20     62.21 o
  -7   6   4     1093.84     1111.51     34.61 o
  -6   6   4      706.49      674.42     22.91 o
  -5   6   4      405.55      389.72     18.52 o
  -4   6   4     4167.09     4015.04     57.57 o
  -3   6   4      993.62      933.45     25.50 o
  -2   6   4     5948.61     6329.12     72.05 o
  -1   6   4       55.92       52.83      7.90 o
   0   6   4      261.25      241.80     13.78 o
   1   6   4      482.90      420.91     14.21 o
   2   6   4      860.24     1108.06     20.85 o
   3   6   4     2200.07     2338.13     27.82 o
   4   6   4      584.76      542.24     12.72 o
   5   6   4       12.88       -2.26      4.82 o
   6   6   4    12693.07    12889.29    111.72 o
   7   6   4      645.41      773.90     17.27 o
   8   6   4       29.40       48.13      7.16 o
   9   6   4     2196.64     2204.58     26.85 o
  10   6   4      271.56      277.22     20.70 o
  11   6   4        4.55        2.64      7.41 o
  12   6   4      964.55      983.20     31.44 o
  13   6   4     1269.98     1287.50     37.70 o
  14   6   4      832.67      865.32     51.20 o
  15   6   4       33.41       53.81     14.68 o
  16   6   4      289.57      317.04     27.11 o
 -12   7   4      877.25      914.00     41.43 o
 -11   7   4        8.36       15.01     11.78 o
 -10   7   4     2413.71     2266.74     51.16 o
  -9   7   4       10.19       25.99     12.73 o
  -8   7   4     2949.28     2917.42     61.01 o
  -7   7   4       18.71       17.14     12.95 o
  -6   7   4      682.70      707.73     59.61 o
  -5   7   4      176.18      147.30     14.67 o
  -4   7   4     3655.46     3706.60     57.10 o
  -3   7   4      317.30      331.49     18.69 o
  -2   7   4     1494.61     1501.29     32.57 o
  -1   7   4      328.62      355.29     27.08 o
   0   7   4    15223.93    15790.34    139.50 o
   1   7   4     3115.94     3328.57     61.36 o
   2   7   4     3195.76     3428.70     56.95 o
   3   7   4     7374.39     7892.99     75.23 o
   4   7   4     6563.95     7109.41     62.85 o
   5   7   4        1.84        7.27      5.73 o
   6   7   4     3342.43     3253.57     76.49 o
   7   7   4      545.48      488.94     29.81 o
   8   7   4     1021.44     1003.22     15.37 o
   9   7   4     1556.35     1496.08     24.63 o
  10   7   4     1620.88     1654.68     35.12 o
  11   7   4       54.72       59.76     10.73 o
  12   7   4     1008.93     1004.19     30.12 o
  13   7   4       11.15       13.23     10.43 o
  14   7   4     2387.62     2302.42     54.74 o
  15   7   4       62.83       50.76     16.05 o
  16   7   4     2783.68     3050.15     80.74 o
 -12   8   4      473.60      479.27     31.54 o
 -11   8   4       23.64       33.34     13.84 o
 -10   8   4      381.74      365.75     25.87 o
  -9   8   4      438.52      416.92     26.72 o
  -8   8   4     2810.87     2720.29     72.77 o
  -7   8   4     1192.24     1193.87     49.07 o
  -6   8   4     2233.50     2256.04     48.85 o
  -5   8   4        0.25       -3.33      8.45 o
  -4   8   4     3207.69     3452.30     58.74 o
  -3   8   4       39.96       14.18      8.30 o
  -2   8   4     5375.88     5261.56     80.82 o
  -1   8   4     1927.24     1830.13     36.73 o
   0   8   4     2004.82     1773.18     38.40 o
   1   8   4      240.51      224.27     14.13 o
   2   8   4      952.38      877.80     22.55 o
   3   8   4      615.72      548.11     22.59 o
   4   8   4     1590.61     1633.03     25.85 o
   5   8   4      674.20      684.34     18.44 o
   6   8   4      527.59      510.40     21.90 o
   7   8   4        3.50       -2.63      7.76 o
   8   8   4      445.52      371.85     12.54 o
   9   8   4     4696.87     4687.69     72.06 o
  10   8   4     5258.64     5219.51     70.40 o
  11   8   4      353.88      300.28     19.96 o
  12   8   4      687.71      670.60     27.76 o
  13   8   4      401.01      460.95     35.68 o
  14   8   4      222.16      196.97     21.55 o
  15   8   4      252.52      249.00     25.17 o
 -11   9   4       55.54       55.37     16.44 o
 -10   9   4      357.43      354.15     26.80 o
  -9   9   4        1.03        1.84     11.05 o
  -8   9   4     1651.02     1670.19     47.65 o
  -7   9   4      189.86      210.34     24.72 o
  -6   9   4     5548.41     5548.55     98.14 o
  -5   9   4      277.12      319.10     22.88 o
  -4   9   4     5499.66     5369.26     77.26 o
  -3   9   4      669.52      588.92     28.38 o
  -2   9   4     3405.20     3204.32     53.95 o
  -1   9   4      451.02      380.74     20.46 o
   0   9   4      427.98      371.18     42.76 o
   1   9   4      609.36      580.83     20.91 o
   2   9   4     2890.30     2928.80     52.43 o
   3   9   4     1351.94     1403.25     37.62 o
   4   9   4       25.35       40.44      6.98 o
   5   9   4       24.77       24.99      6.79 o
   6   9   4       59.18       74.57     10.36 o
   7   9   4      342.91      307.00     17.40 o
   8   9   4      357.42      328.72     17.99 o
   9   9   4      986.61      944.86     33.03 o
  10   9   4     2111.22     2139.61     80.60 o
  11   9   4      355.52      321.48     24.13 o
  12   9   4     5184.55     4950.57     74.36 o
  13   9   4      155.14      123.18     16.75 o
  14   9   4      496.66      538.66     30.22 o
  15   9   4      164.66      169.44     21.67 o
 -10  10   4     1033.07     1093.91     43.10 o
  -9  10   4       86.05       82.63     17.11 o
  -8  10   4     1093.32     1097.00     91.76 o
  -7  10   4      392.14      370.14     28.50 o
  -6  10   4     3448.17     3703.91     81.01 o
  -5  10   4      501.06      483.58     43.12 o
  -4  10   4     6951.88     6733.19    120.19 o
  -3  10   4      284.40      272.59     20.66 o
  -2  10   4      293.87      285.00     19.76 o
  -1  10   4      364.42      338.03     20.98 o
   0  10   4      237.89      251.95     18.38 o
   1  10   4      383.50      396.19     30.56 o
   2  10   4      456.19      525.28     23.18 o
   3  10   4      125.50      161.59     13.53 o
   4  10   4       12.28       23.31      7.50 o
   5  10   4       98.41       58.37      9.49 o
   6  10   4     1187.45     1172.92     26.01 o
   7  10   4       52.49       87.38     11.85 o
   8  10   4      576.18      623.50     23.97 o
   9  10   4      832.42      830.97     32.67 o
  10  10   4      942.16      810.75     33.50 o
  11  10   4      278.23      298.21     24.28 o
  12  10   4     2875.72     2781.61     62.49 o
  13  10   4      314.44      332.90     27.68 o
  14  10   4      849.29      864.17     67.72 o
  15  10   4        5.61       13.72     15.66 o
 -10  11   4     2239.25     2280.17     58.89 o
  -9  11   4       87.92      118.50     19.45 o
  -8  11   4     1816.39     1856.10     60.29 o
  -7  11   4      353.73      359.14     26.60 o
  -6  11   4     1986.96     2027.49     54.09 o
  -5  11   4       81.01       88.78     16.32 o
  -4  11   4     5167.50     5190.50     81.31 o
  -3  11   4      949.95      876.79     33.16 o
  -2  11   4     1123.83     1074.23     34.75 o
  -1  11   4     1551.05     1510.81     58.52 o
   0  11   4      279.90      275.94     19.51 o
   1  11   4      232.75      250.69     25.78 o
   2  11   4      660.43      628.21     24.12 o
   3  11   4      479.75      510.06     44.92 o
   4  11   4      565.31      508.12     21.65 o
   5  11   4      926.44      891.50     22.80 o
   6  11   4     2164.29     2196.02     39.42 o
   7  11   4       79.55       70.53     12.26 o
   8  11   4     1431.98     1359.81     36.10 o
   9  11   4      146.86      107.40     17.50 o
  10  11   4     1232.48     1161.78     40.79 o
  11  11   4        0.04       22.66     12.14 o
  12  11   4     1142.18     1180.92     43.53 o
  13  11   4        5.15        1.60     12.43 o
  14  11   4     1552.30     1581.41     52.98 o
  -9  12   4      143.95      221.98     24.05 o
  -8  12   4     1826.09     1826.12     51.38 o
  -7  12   4        4.38        7.34     12.54 o
  -6  12   4      669.42      737.28     40.24 o
  -5  12   4       54.79       43.12     15.66 o
  -4  12   4     1283.16     1212.93     33.17 o
  -3  12   4      309.15      265.80     20.76 o
  -2  12   4     5825.05     5587.27     75.81 o
  -1  12   4      376.89      453.26     24.53 o
   0  12   4     2720.17     2795.59     55.69 o
   1  12   4      429.40      354.52     20.61 o
   2  12   4      173.51      175.99     15.00 o
   3  12   4      703.36      722.96     28.21 o
   4  12   4     4121.20     4256.91     52.89 o
   5  12   4        0.48       -1.79      9.77 o
   6  12   4      374.64      369.27     23.26 o
   7  12   4       11.14       13.87     10.17 o
   8  12   4      313.25      265.27     20.05 o
   9  12   4       92.20       95.45     17.37 o
  10  12   4     1243.69     1241.48     44.35 o
  11  12   4       78.85       42.64     14.82 o
  12  12   4      664.49      643.90     38.97 o
  13  12   4      206.82      152.76     22.76 o
  14  12   4      994.76     1016.91     46.49 o
  -8  13   4     1473.80     1618.16     50.58 o
  -7  13   4      449.60      485.70     36.89 o
  -6  13   4      247.08      247.76     39.59 o
  -5  13   4       15.46       13.21     16.42 o
  -4  13   4     1254.58     1267.61     57.43 o
  -3  13   4      810.79      771.36     30.45 o
  -2  13   4      364.93      342.19     21.16 o
  -1  13   4      644.90      638.58     37.75 o
   0  13   4       11.16        1.47      8.34 o
   1  13   4        3.64       12.69      8.93 o
   2  13   4      367.40      330.63     19.02 o
   3  13   4      353.17      341.23     34.38 o
   4  13   4      890.67      916.80     31.38 o
   5  13   4      243.44      242.88     18.42 o
   6  13   4     1890.57     1838.63     45.86 o
   7  13   4      302.19      287.71     27.52 o
   8  13   4       27.11       36.33     11.22 o
   9  13   4       39.04       46.45     15.34 o
  10  13   4       76.56      104.06     19.31 o
  11  13   4        6.24      -12.17     12.17 o
  12  13   4      491.12      381.84     32.04 o
  13  13   4        1.62        3.01     13.67 o
  -7  14   4      242.22      191.19     23.41 o
  -6  14   4      476.85      535.01     34.12 o
  -5  14   4       65.22       87.53     18.88 o
  -4  14   4     1156.84     1201.25     40.61 o
  -3  14   4        0.13        9.88     11.74 o
  -2  14   4     2569.01     2570.60     49.75 o
  -1  14   4      158.40      142.84     17.69 o
   0  14   4     1035.01     1045.80     32.18 o
   1  14   4        4.11        4.37      9.00 o
   2  14   4      624.67      646.95     32.02 o
   3  14   4      151.58      163.50     14.90 o
   4  14   4      296.45      304.19     20.68 o
   5  14   4        0.96        0.58      9.79 o
   6  14   4       15.66       14.95     12.40 o
   7  14   4      507.38      589.75     32.41 o
   8  14   4       40.50       22.59     14.25 o
   9  14   4       10.38       14.82     18.35 o
  10  14   4      158.31      158.09     22.76 o
  11  14   4       29.81       40.43     16.73 o
  12  14   4      469.35      471.91     41.53 o
  13  14   4        0.09       -5.11     14.48 o
  -6  15   4     1725.54     1746.70     53.82 o
  -5  15   4        2.67       -9.06     15.40 o
  -4  15   4     1496.12     1480.58     54.71 o
  -3  15   4      115.93      137.95     18.88 o
  -2  15   4      923.45      813.90     37.49 o
  -1  15   4        1.30        6.81     10.20 o
   0  15   4     4164.32     4103.06     63.66 o
   1  15   4       82.45       71.72     12.84 o
   2  15   4      507.67      542.95     26.02 o
   3  15   4       31.60       28.12     11.75 o
   4  15   4     1144.93      923.63     39.16 o
   5  15   4       20.60       28.07     12.53 o
   6  15   4      816.33     1028.52     38.53 o
   7  15   4        1.35        2.08     10.77 o
   8  15   4      370.24      317.17     25.79 o
   9  15   4       12.94       10.39     14.64 o
  10  15   4     1628.57     1554.92     55.60 o
  11  15   4      223.05      192.98     26.79 o
  12  15   4      948.06      920.70     50.86 o
  -4  16   4     2060.18     2209.60     66.16 o
  -3  16   4        5.29       20.64     15.73 o
  -2  16   4      676.76      509.26     31.92 o
  -1  16   4       21.74        4.07     10.75 o
   0  16   4     1015.24     1150.53     36.19 o
   1  16   4      192.49      188.22     18.56 o
   2  16   4      650.39      624.72     32.40 o
   3  16   4       77.16       38.61     13.12 o
   4  16   4       56.26       55.30     18.67 o
   5  16   4      130.44       64.08     15.90 o
   6  16   4       99.08       89.02     17.41 o
   7  16   4       80.62      110.26     19.08 o
   8  16   4      256.98      185.27     22.07 o
   9  16   4       71.55       86.32     21.24 o
  10  16   4     1195.13     1243.74     52.90 o
  11  16   4      254.64      252.83     38.10 o
  -2  17   4      828.25      868.22     70.24 o
  -1  17   4      136.89       82.42     20.12 o
   0  17   4       66.80       45.79     22.97 o
   1  17   4       88.79       44.95     14.40 o
   2  17   4      202.78      218.51     21.58 o
   3  17   4      216.14      214.46     24.47 o
   4  17   4      131.23      166.46     26.31 o
   5  17   4       26.42       38.70     15.83 o
   6  17   4        1.67      -10.32     12.10 o
   7  17   4       13.32      -12.58     12.58 o
   8  17   4      162.99      196.77     23.74 o
   9  17   4       18.46       29.52     19.02 o
   0  18   4      111.46       93.08     20.98 o
   1  18   4       17.17       12.51     14.11 o
   2  18   4      342.15      419.62     33.89 o
   3  18   4        0.01      -10.22     16.52 o
   4  18   4      257.23      250.62     41.82 o
   5  18   4       26.22       -2.00     15.22 o
   6  18   4      153.46      145.28     22.92 o
   7  18   4        0.54      -12.92     12.92 o
  -6 -15   5      189.40      272.13     33.30 o
  -5 -15   5     1365.33     1383.23     57.54 o
  -4 -15   5       28.41       12.96     16.18 o
  -3 -15   5      797.83      900.51     47.65 o
  -2 -15   5       60.40       50.43     16.01 o
  -1 -15   5      491.47      526.27     37.08 o
   0 -15   5       26.20      -11.02     12.41 o
   1 -15   5        2.16       13.79     14.50 o
   2 -15   5        2.61      -14.17     14.17 o
  -8 -14   5       45.05       51.29     48.98 o
  -7 -14   5     1410.79     1313.06     56.40 o
  -6 -14   5      132.64      158.12     26.39 o
  -5 -14   5      831.15      707.98     40.36 o
  -4 -14   5       34.87       28.62     13.95 o
  -3 -14   5     1489.96     1533.42     40.75 o
  -2 -14   5       10.15        1.84     11.74 o
  -1 -14   5      359.33      384.04     27.84 o
   0 -14   5        7.23       10.86     13.51 o
   1 -14   5       94.37      141.12     21.89 o
   2 -14   5      117.10       89.77     20.00 o
   3 -14   5      424.66      426.54     41.55 o
   4 -14   5       25.95        8.90     16.00 o
  -9 -13   5     1194.13     1184.88    117.56 o
  -8 -13   5       20.06       22.19     16.80 o
  -7 -13   5     2024.25     2023.42     65.85 o
  -6 -13   5       30.73       25.78     14.68 o
  -5 -13   5     1300.23     1251.27     67.79 o
  -4 -13   5        3.73       19.84     12.45 o
  -3 -13   5     2074.67     2041.08     47.85 o
  -2 -13   5       11.18       14.67     10.66 o
  -1 -13   5     1055.36     1044.96     37.76 o
   0 -13   5       46.87       13.88     15.49 o
   1 -13   5     1471.68     1544.53     50.37 o
   2 -13   5      147.19      205.41     24.62 o
   3 -13   5      177.66      210.54     25.97 o
   4 -13   5     1010.78     1083.07     47.32 o
   5 -13   5      663.24      627.06     37.05 o
   6 -13   5        6.45       -3.50     13.19 o
 -10 -12   5       83.80       52.50     25.03 o
  -9 -12   5     1086.08     1084.99     97.59 o
  -8 -12   5       18.48       13.71     15.57 o
  -7 -12   5     1735.79     1768.00     59.00 o
  -6 -12   5        0.76        4.53     11.43 o
  -5 -12   5     1321.27     1169.46     41.16 o
  -4 -12   5      249.25      275.88     19.14 o
  -3 -12   5      639.35      622.12     27.72 o
  -2 -12   5        8.59        8.43      9.42 o
  -1 -12   5     2493.81     2571.36     48.00 o
   0 -12   5      226.09      163.16     18.44 o
   1 -12   5     1229.59     1167.62     61.46 o
   2 -12   5       46.59       59.80     16.64 o
   3 -12   5      163.79      154.51     21.25 o
   4 -12   5       53.80       65.41     15.54 o
   5 -12   5      111.07      107.08     18.00 o
   6 -12   5       43.87       23.04     13.99 o
   7 -12   5       36.53       -2.32     13.45 o
 -11 -11   5       14.43        8.60     21.04 o
 -10 -11   5       61.07       59.63     31.65 o
  -9 -11   5      187.74      168.81     46.72 o
  -8 -11   5       61.55       19.36     14.64 o
  -7 -11   5     2631.64     2670.95     59.24 o
  -6 -11   5      133.13      172.56     29.91 o
  -5 -11   5     3675.31     3634.76     61.55 o
  -4 -11   5       42.21       53.12     11.09 o
  -3 -11   5      710.11      739.57     28.19 o
  -2 -11   5      118.89      123.14     14.15 o
  -1 -11   5     1313.18     1398.48     35.72 o
   0 -11   5       85.34      110.90     13.82 o
   1 -11   5      940.49      831.65     50.23 o
   2 -11   5       14.98        9.68     10.40 o
   3 -11   5      952.85     1025.17     36.45 o
   4 -11   5       37.01       25.27     12.35 o
   5 -11   5      107.30       93.89     26.42 o
   6 -11   5        8.25       14.52     11.63 o
   7 -11   5        6.65       -3.49     11.94 o
   8 -11   5      102.95      122.44     17.17 o
   9 -11   5       92.56       64.81     39.94 o
 -12 -10   5      157.04      156.53     32.45 o
 -11 -10   5      569.33      562.99     51.42 o
 -10 -10   5        2.78        6.64     18.38 o
  -9 -10   5     1505.41     1551.48     68.11 o
  -8 -10   5      285.59      260.49     26.64 o
  -7 -10   5     3014.53     3109.81     61.87 o
  -6 -10   5      213.08      189.10     17.57 o
  -5 -10   5     3318.76     3214.64     55.47 o
  -4 -10   5      362.71      419.89     22.56 o
  -3 -10   5     6515.36     6508.12     73.76 o
  -2 -10   5       83.74       89.20     12.52 o
  -1 -10   5     5568.81     5492.74     67.29 o
   0 -10   5      594.52      627.61     25.48 o
   1 -10   5       79.15       90.40     12.11 o
   2 -10   5      145.93      146.60     16.30 o
   3 -10   5      200.78      174.42     17.43 o
   4 -10   5      129.22      154.56     15.11 o
   5 -10   5       24.40        6.79      9.33 o
   6 -10   5        0.02       -2.38      9.05 o
   7 -10   5      256.42      247.49     23.98 o
   8 -10   5        0.22       -9.99     11.32 o
   9 -10   5      706.50      671.96     32.53 o
  10 -10   5        2.63      -13.56     21.29 o
 -12  -9   5       46.08       84.57     35.42 o
 -11  -9   5      716.64      747.50     56.83 o
 -10  -9   5      154.33      127.51     27.57 o
  -9  -9   5     1078.25     1034.98    106.26 o
  -8  -9   5      463.10      468.69     32.90 o
  -7  -9   5     6434.51     6383.86     89.66 o
  -6  -9   5      654.15      693.60     28.47 o
  -5  -9   5     7220.94     7140.02     99.77 o
  -4  -9   5       15.95       23.30      8.09 o
  -3  -9   5      889.00      938.64     25.44 o
  -2  -9   5      595.51      554.02     22.12 o
  -1  -9   5     1879.29     1765.47     54.65 o
   0  -9   5     1042.18     1071.12     27.99 o
   1  -9   5     7906.07     8163.12     83.22 o
   2  -9   5      532.26      522.90     18.61 o
   3  -9   5      849.22      854.89     23.53 o
   4  -9   5      248.14      235.88     16.69 o
   5  -9   5      309.46      273.50     18.31 o
   6  -9   5      240.04      239.60     18.27 o
   7  -9   5      829.29      786.37     31.96 o
   8  -9   5       10.69        3.54      9.64 o
   9  -9   5      487.50      520.61     28.29 o
  10  -9   5        1.61       -6.51     11.30 o
 -13  -8   5      874.39      862.86     50.58 o
 -12  -8   5       95.83       62.37     19.78 o
 -11  -8   5     2518.40     2433.85    112.29 o
 -10  -8   5      146.16      111.36     25.74 o
  -9  -8   5      960.12     1063.55     50.57 o
  -8  -8   5     1504.83     1400.01     48.23 o
  -7  -8   5     2966.24     2916.39     85.01 o
  -6  -8   5      403.17      417.40     21.83 o
  -5  -8   5     6553.37     6467.29     67.01 o
  -4  -8   5      717.75      757.43     22.14 o
  -3  -8   5     4349.72     4288.32     53.02 o
  -2  -8   5       52.96       44.73      8.14 o
  -1  -8   5      101.57      112.29     10.82 o
   0  -8   5      141.84      150.87     12.17 o
   1  -8   5      659.44      658.13     24.10 o
   2  -8   5      187.17      245.63     16.34 o
   3  -8   5     3563.69     3625.42     45.01 o
   4  -8   5      323.77      343.41     18.69 o
   5  -8   5     1277.25     1275.45     33.93 o
   6  -8   5       66.00       37.28      9.82 o
   7  -8   5      241.98      185.18     16.42 o
   8  -8   5      933.55      809.12     31.70 o
   9  -8   5     1188.98     1158.87     52.01 o
  10  -8   5      227.18      223.15     19.61 o
  11  -8   5     1084.89     1089.82     55.21 o
 -13  -7   5     1046.69     1231.37     72.65 o
 -12  -7   5      638.61      644.38     42.33 o
 -11  -7   5     2415.00     2373.42     65.10 o
 -10  -7   5      116.17      142.70     45.22 o
  -9  -7   5     1441.16     1363.59     37.30 o
  -8  -7   5     1385.84     1409.01     31.59 o
  -7  -7   5     4280.48     4257.44     50.53 o
  -6  -7   5      316.28      353.29     16.23 o
  -5  -7   5     3575.25     3697.89     44.74 o
  -4  -7   5       19.61       42.76      7.70 o
  -3  -7   5     4588.97     4383.34     51.37 o
  -2  -7   5     4006.21     3933.23     48.44 o
  -1  -7   5    10059.28    10081.18     89.18 o
   0  -7   5      611.41      618.96     40.50 o
   1  -7   5       92.62       83.68      7.70 o
   2  -7   5     5468.04     5455.87     53.08 o
   3  -7   5      972.27     1087.18     21.13 o
   4  -7   5       93.48      109.16      9.94 o
   5  -7   5      411.29      378.25     19.49 o
   6  -7   5      197.89      163.12     15.61 o
   7  -7   5      848.42      829.80     29.04 o
   8  -7   5      115.51      123.72     13.80 o
   9  -7   5       50.39       47.45     11.40 o
  10  -7   5      231.21      287.41     20.77 o
  11  -7   5      331.80      344.88     22.96 o
  12  -7   5       31.65       16.92     12.95 o
 -14  -6   5       17.98       12.11     18.84 o
 -13  -6   5      762.04      807.30     40.59 o
 -12  -6   5      634.60      702.07     36.57 o
 -11  -6   5      491.04      544.13     30.79 o
 -10  -6   5       10.12        5.55     11.92 o
  -9  -6   5     1896.58     2004.02     42.77 o
  -8  -6   5        0.12        6.28      7.26 o
  -7  -6   5     2272.71     2119.20     34.99 o
  -6  -6   5      860.43      867.75     23.09 o
  -5  -6   5        8.56       10.70      6.06 o
  -4  -6   5      496.23      505.44     16.75 o
  -3  -6   5     5964.55     6002.46     60.16 o
  -2  -6   5      342.04      355.38     16.30 o
  -1  -6   5     5582.71     5588.43     57.78 o
   0  -6   5     1340.82     1365.38     51.62 o
   1  -6   5     3307.40     3052.58     34.58 o
   2  -6   5      621.53      596.66     15.75 o
   3  -6   5     2193.68     2318.53     29.32 o
   4  -6   5        6.40       -1.55      4.68 o
   5  -6   5      373.73      379.37     19.21 o
   6  -6   5      172.87      194.27     14.08 o
   7  -6   5     2045.98     1894.67     36.47 o
   8  -6   5     1272.62     1263.24     30.95 o
   9  -6   5      453.82      460.59     22.99 o
  10  -6   5       56.20       36.43     10.24 o
  11  -6   5       23.10       20.00     15.05 o
  12  -6   5       78.62       95.73     20.73 o
  13  -6   5      337.18      376.76     27.23 o
 -14  -5   5        3.34       -5.68     13.20 o
 -13  -5   5      771.63      830.82     40.94 o
 -12  -5   5       77.95       71.13     15.71 o
 -11  -5   5      299.28      278.54     29.80 o
 -10  -5   5       39.11       23.79     11.19 o
  -9  -5   5     2759.90     2653.66     60.05 o
  -8  -5   5        1.49        9.99      7.96 o
  -7  -5   5     6674.20     6934.43     67.86 o
  -6  -5   5      463.06      420.41     16.36 o
  -5  -5   5     9281.66     9396.96     80.07 o
  -4  -5   5      224.20      270.94      9.91 o
  -3  -5   5     5552.38     5464.99     54.41 o
  -2  -5   5      727.25      762.56     18.66 o
  -1  -5   5     7604.02     7524.64     67.67 o
   0  -5   5      463.10      504.00     15.58 o
   1  -5   5     9180.25     9010.77     68.99 o
   2  -5   5      247.89      217.73     14.94 o
   3  -5   5      617.06      517.55     13.49 o
   4  -5   5     4881.58     4680.29     48.06 o
   5  -5   5      795.30      888.63     19.52 o
   6  -5   5        7.89        1.16      6.01 o
   7  -5   5     3653.67     3580.42     48.35 o
   8  -5   5     1774.12     1676.55     39.34 o
   9  -5   5      595.20      624.67     24.25 o
  10  -5   5        4.11       -1.01      7.99 o
  11  -5   5      176.92      194.87     20.16 o
  12  -5   5       60.04       43.32     12.87 o
  13  -5   5      922.03      932.70     36.23 o
 -14  -4   5       31.38       35.52     15.57 o
 -13  -4   5     1183.07     1182.56     43.17 o
 -12  -4   5        0.89       -9.20     10.81 o
 -11  -4   5      162.29      176.72     19.89 o
 -10  -4   5        6.69       19.00     10.99 o
  -9  -4   5     2261.41     2213.35     66.13 o
  -8  -4   5        2.03        6.03      7.23 o
  -7  -4   5     1836.08     1771.30     30.28 o
  -6  -4   5      574.96      539.37     17.46 o
  -5  -4   5    10512.16    10168.08     84.01 o
  -4  -4   5      116.13      102.19     10.83 o
  -3  -4   5     2142.77     1964.32     29.28 o
  -2  -4   5     8174.53     8599.70     82.07 o
  -1  -4   5     4902.60     4679.08     66.33 o
   0  -4   5      333.36      291.10     12.76 o
   1  -4   5    21574.60    22770.83    154.99 o
   2  -4   5       38.01       37.78      5.12 o
   3  -4   5      817.27      909.94     16.23 o
   4  -4   5        0.10       -0.97      3.92 o
   5  -4   5       32.86       25.35      6.18 o
   6  -4   5        7.04       19.45      6.49 o
   7  -4   5      428.84      364.63     16.73 o
   8  -4   5       89.26       95.70     10.40 o
   9  -4   5     2398.38     2321.76     41.85 o
  10  -4   5      500.06      505.79     25.00 o
  11  -4   5     1137.87     1164.58     30.01 o
  12  -4   5       39.14       39.10     11.78 o
  13  -4   5      434.77      493.44     27.68 o
  14  -4   5      142.94      123.47     16.97 o
 -14  -3   5        0.85       -5.87     17.08 o
 -13  -3   5      857.90      858.97     41.73 o
 -12  -3   5       45.98       48.20     14.59 o
 -11  -3   5       20.27       -2.61     10.99 o
 -10  -3   5       92.79      112.51     15.50 o
  -9  -3   5       70.79       82.42     14.10 o
  -8  -3   5        4.06        0.26      6.74 o
  -7  -3   5     7376.12     7414.43     69.51 o
  -6  -3   5      106.34       75.73      8.35 o
  -5  -3   5    17735.75    17464.46    126.93 o
  -4  -3   5      205.84      162.34     11.30 o
  -3  -3   5     1052.92      858.56     19.88 o
  -2  -3   5       90.83       74.38      6.96 o
  -1  -3   5     1233.86     1008.65     18.79 o
   0  -3   5      279.21      342.08     16.68 o
   1  -3   5     3854.11     3659.31     41.60 o
   2  -3   5      168.98      155.47      7.78 o
   3  -3   5    12134.02    12219.46     77.80 o
   4  -3   5     1325.76     1271.38     18.95 o
   5  -3   5       22.50        4.31      4.36 o
   6  -3   5       20.17       43.88      6.11 o
   7  -3   5     2234.01     2046.18     28.45 o
   8  -3   5      917.03      958.11     22.50 o
   9  -3   5      501.70      509.84     27.75 o
  10  -3   5     1340.26     1292.28     28.56 o
  11  -3   5     1929.03     1991.92     54.90 o
  12  -3   5        7.46       15.16     11.92 o
  13  -3   5      533.87      582.33     30.69 o
  14  -3   5       41.91       25.76     12.03 o
 -14  -2   5        2.61      -13.21     13.21 o
 -13  -2   5      253.58      291.20     26.42 o
 -12  -2   5      114.90      127.74     18.68 o
 -11  -2   5     3081.91     3019.26     61.39 o
 -10  -2   5       45.54       45.72     12.25 o
  -9  -2   5     1610.91     1491.46     39.80 o
  -8  -2   5      292.34      327.87     16.33 o
  -7  -2   5     4152.13     3998.65     57.39 o
  -6  -2   5       11.65       21.19      6.22 o
  -5  -2   5    11527.46    11742.16    101.67 o
  -4  -2   5      564.45      659.54     18.49 o
  -3  -2   5    16583.46    16969.29    132.09 o
  -2  -2   5     2038.66     2227.64     27.92 o
  -1  -2   5     6906.30     7197.33     59.57 o
   0  -2   5    10648.51    10680.46     79.69 o
   1  -2   5     2332.40     2893.38     30.98 o
   2  -2   5     1131.22     1006.07     16.61 o
   3  -2   5       11.11       11.55      6.67 o
   4  -2   5     3716.20     3819.51     35.69 o
   5  -2   5     1234.23     1361.09     18.18 o
   6  -2   5     3827.47     3664.05     33.20 o
   7  -2   5     2451.71     2442.88     32.77 o
   8  -2   5     1491.43     1517.57     23.43 o
   9  -2   5     2087.21     1992.69     31.59 o
  10  -2   5       32.92       35.79      9.51 o
  11  -2   5     2259.55     2221.50     36.44 o
  12  -2   5      134.66      142.70     14.24 o
  13  -2   5     2715.96     2887.76     50.70 o
  14  -2   5       45.21       62.75     12.82 o
 -14  -1   5      105.23       87.82     19.27 o
 -13  -1   5      182.27      238.33     24.63 o
 -12  -1   5      170.29      177.28     20.70 o
 -11  -1   5     2059.53     1950.23     49.44 o
 -10  -1   5        1.82       12.95     10.16 o
  -9  -1   5    11533.87    11310.26    126.33 o
  -8  -1   5      844.46      841.15     18.09 o
  -7  -1   5     6355.99     6480.76     85.32 o
  -6  -1   5     2792.25     2763.30     43.32 o
  -5  -1   5     4616.06     4349.54     71.68 o
  -4  -1   5     3324.84     3271.04     48.95 o
  -3  -1   5     8517.99     8510.15     76.42 o
  -2  -1   5      391.17      451.33     12.34 o
  -1  -1   5     9149.55     9522.60     65.38 o
   0  -1   5    13117.12    13539.81     86.89 o
   1  -1   5    34081.27    33688.95    194.38 o
   2  -1   5     2776.78     3116.18     27.77 o
   3  -1   5     3840.57     3893.75     31.22 o
   4  -1   5      110.94      129.82      5.72 o
   5  -1   5      194.22      139.47      6.10 o
   6  -1   5     1020.27     1176.49     15.18 o
   7  -1   5     8900.46     8762.78     59.13 o
   8  -1   5      185.56      163.54      7.70 o
   9  -1   5     1694.93     1714.56     23.98 o
  10  -1   5       11.87       10.92      6.12 o
  11  -1   5       78.56       88.27      8.48 o
  12  -1   5       94.75      110.56     10.60 o
  13  -1   5      416.50      452.72     29.56 o
  14  -1   5      365.79      341.19     23.34 o
  15  -1   5      512.98      617.07     50.54 o
 -14   0   5      213.07      227.05     27.85 o
 -13   0   5      988.05     1033.03     42.54 o
 -12   0   5      825.58      696.57     36.46 o
 -11   0   5     1901.52     1946.06     49.70 o
 -10   0   5        0.02       -8.94      8.94 o
  -9   0   5     3256.21     3067.98     57.52 o
  -8   0   5      290.99      312.29     17.84 o
  -7   0   5     4797.82     4710.30     57.39 o
  -6   0   5        9.34       17.94      6.59 o
  -5   0   5     4263.56     4016.12     78.92 o
  -4   0   5      265.73      280.54     15.45 o
  -3   0   5     5826.80     5869.64     58.23 o
  -2   0   5       23.85       16.26      5.21 o
  -1   0   5    11695.93    11767.45     92.00 o
   0   0   5     1596.99     1648.67     26.75 o
   1   0   5    18831.43    19592.40    117.80 o
   2   0   5     3844.90     4008.51     32.10 o
   3   0   5       11.53       19.68      5.93 o
   4   0   5     7955.03     8416.31     50.14 o
   5   0   5      384.39      387.61     13.72 o
   6   0   5        1.91        6.82      2.49 o
   7   0   5     2195.64     2085.19     20.44 o
   8   0   5        0.22        2.46      2.91 o
   9   0   5      164.18      187.93      8.51 o
  10   0   5      261.47      284.36     12.31 o
  11   0   5        5.38        1.80      9.01 o
  12   0   5       13.98       30.66      8.50 o
  13   0   5        3.78       11.09      9.14 o
  14   0   5      626.59      705.46     28.69 o
  15   0   5      618.61      641.63     26.07 o
 -14   1   5       91.13       55.79     17.29 o
 -13   1   5      483.82      453.17     32.55 o
 -12   1   5      223.77      256.95     26.76 o
 -11   1   5      343.05      332.56     25.91 o
 -10   1   5      123.45       94.90     15.53 o
  -9   1   5     1306.27     1237.64     37.09 o
  -8   1   5      169.67      152.86     16.28 o
  -7   1   5     2652.97     2578.17     46.15 o
  -6   1   5      911.07      892.96     28.56 o
  -5   1   5     2098.84     2029.42     35.49 o
  -4   1   5     1873.66     2010.50     34.96 o
  -3   1   5     1576.57     1577.81     29.29 o
  -2   1   5       13.38       20.77      4.82 o
  -1   1   5    19440.57    19417.34    141.07 o
   0   1   5     6245.85     6332.08     50.83 o
   1   1   5    16490.89    17836.04    108.01 o
   2   1   5     9375.20     9652.48     58.28 o
   3   1   5     1481.88     1310.64     14.21 o
   4   1   5      830.41      969.41     12.74 o
   5   1   5      621.93      573.51     15.36 o
   6   1   5      263.67      352.08     20.03 o
   7   1   5      465.54      630.70     17.75 o
   8   1   5      707.82      630.42     18.86 o
   9   1   5     1950.11     1957.36     23.30 o
  10   1   5       12.05        4.81      4.01 o
  11   1   5       41.78       36.23      6.85 o
  12   1   5       15.76       13.91      7.00 o
  13   1   5      867.05      957.66     28.54 o
  14   1   5       51.25       68.17     14.78 o
  15   1   5     2864.15     2917.50     55.55 o
 -14   2   5       19.03       61.50     17.84 o
 -13   2   5      932.53      893.02     50.04 o
 -12   2   5       51.35       21.98     13.97 o
 -11   2   5       40.54       -0.73     11.89 o
 -10   2   5       94.16       90.71     18.60 o
  -9   2   5      371.68      389.50     30.78 o
  -8   2   5       49.33       42.65     11.46 o
  -7   2   5     7258.93     7230.00     86.28 o
  -6   2   5       81.84       67.86     10.82 o
  -5   2   5     6164.08     6042.94     64.20 o
  -4   2   5       56.75       61.02      9.64 o
  -3   2   5    17955.58    17972.26    137.14 o
  -2   2   5      673.40      674.75     18.35 o
  -1   2   5    13899.26    13664.85    134.29 o
   0   2   5     6314.05     6426.26     77.23 o
   1   2   5    34273.18    35199.17    239.17 o
   2   2   5     1022.93      877.15     11.17 o
   3   2   5     7869.24     7541.04     49.98 o
   4   2   5       13.25        9.61      5.55 o
   5   2   5       25.01       27.21      8.35 o
   6   2   5     2194.07     2455.65     32.51 o
   7   2   5        5.53        9.36      5.26 o
   8   2   5     1138.18     1106.63     22.88 o
   9   2   5      455.35      389.85     15.72 o
  10   2   5     1181.38     1143.90     15.10 o
  11   2   5      800.73      770.41     20.45 o
  12   2   5      236.20      189.03     12.14 o
  13   2   5      778.99      836.40     27.44 o
  14   2   5        6.09       13.65     10.99 o
  15   2   5     3300.03     3414.57     98.77 o
 -13   3   5     1505.19     1797.73     55.49 o
 -12   3   5      229.32      216.42     24.17 o
 -11   3   5      228.96      220.27     22.62 o
 -10   3   5        0.76       -9.57     11.01 o
  -9   3   5     1817.89     1782.02     45.36 o
  -8   3   5       67.15       53.12     14.01 o
  -7   3   5     3557.19     3386.92     55.07 o
  -6   3   5      952.00     1010.32     28.87 o
  -5   3   5    17824.41    18000.83    161.39 o
  -4   3   5      116.48      132.25     12.07 o
  -3   3   5    10733.72    10678.75     91.51 o
  -2   3   5     1573.95     1706.30     27.09 o
  -1   3   5     6409.74     6575.92     59.92 o
   0   3   5     3184.27     3520.09     33.62 o
   1   3   5    18423.54    18846.87    131.89 o
   2   3   5     6289.95     6164.44     50.31 o
   3   3   5      206.13      196.27      6.44 o
   4   3   5     1845.61     2142.02     18.93 o
   5   3   5      199.22      184.83     14.25 o
   6   3   5      419.70      486.61     16.95 o
   7   3   5     1499.39     1611.47     25.02 o
   8   3   5       35.22       28.82     15.32 o
   9   3   5     4442.39     4406.44    100.72 o
  10   3   5      313.43      321.42      9.91 o
  11   3   5     2579.12     2650.93     35.17 o
  12   3   5       59.48       41.45     10.39 o
  13   3   5      129.69      167.65     19.80 o
  14   3   5       46.02       51.24     10.83 o
  15   3   5      990.54     1025.29     36.21 o
  16   3   5       18.02       27.15     13.64 o
 -13   4   5      431.20      479.28     40.90 o
 -12   4   5      110.71      181.67     23.03 o
 -11   4   5      826.14      862.14     41.69 o
 -10   4   5       34.02       56.56     14.76 o
  -9   4   5      932.81      983.65     36.98 o
  -8   4   5      544.77      544.79     32.51 o
  -7   4   5     2342.82     2279.75     45.70 o
  -6   4   5       90.25       61.85     10.87 o
  -5   4   5    19864.91    20048.33    229.40 o
  -4   4   5      442.28      306.40     17.15 o
  -3   4   5     2626.17     2300.31     44.78 o
  -2   4   5     2126.79     2385.42     43.50 o
  -1   4   5    11824.51    12545.27     91.21 o
   0   4   5     2106.03     2269.26     29.23 o
   1   4   5    48634.36    50909.34    409.46 o
   2   4   5        6.20       21.11      3.99 o
   3   4   5      970.44     1017.01     12.55 o
   4   4   5     1694.94     1667.29     19.55 o
   5   4   5     1201.40     1270.21     14.35 o
   6   4   5      864.51      990.18     30.51 o
   7   4   5     2278.17     2387.62     50.10 o
   8   4   5      235.88      242.14     15.88 o
   9   4   5     2387.58     2314.08     50.19 o
  10   4   5      431.11      401.38      8.97 o
  11   4   5     5289.67     4999.41     55.01 o
  12   4   5      177.23      158.41     17.08 o
  13   4   5     1461.49     1427.56     41.01 o
  14   4   5       10.70       13.56      9.34 o
  15   4   5      198.77      195.50     21.39 o
  16   4   5       10.55        1.75     18.06 o
 -13   5   5      295.59      271.03     28.04 o
 -12   5   5        7.47      -13.16     13.16 o
 -11   5   5     1218.94     1226.35     44.99 o
 -10   5   5      430.22      398.51     28.86 o
  -9   5   5     1557.24     1617.50     47.64 o
  -8   5   5       30.71       27.92     13.77 o
  -7   5   5     3355.42     3391.79     58.20 o
  -6   5   5      621.43      612.69     25.94 o
  -5   5   5    12434.63    12505.15    126.03 o
  -4   5   5      724.35      731.69     24.14 o
  -3   5   5     5558.65     5426.46     59.70 o
  -2   5   5     2433.89     2495.24     35.57 o
  -1   5   5     1680.98     1488.83     43.29 o
   0   5   5     3857.24     4081.33     48.88 o
   1   5   5     1289.55     1861.48     30.46 o
   2   5   5     4609.32     5193.35     51.72 o
   3   5   5     5520.68     5562.39     53.56 o
   4   5   5     6358.16     6180.37     60.31 o
   5   5   5     1090.41      972.26     17.65 o
   6   5   5      186.39      142.38      7.61 o
   7   5   5      350.11      254.51      9.89 o
   8   5   5      728.70      676.36     17.41 o
   9   5   5     1839.55     1806.77     22.99 o
  10   5   5      863.40      854.96     16.65 o
  11   5   5     1718.75     1778.93     30.29 o
  12   5   5       87.57       80.60     10.19 o
  13   5   5      716.01      650.53     46.12 o
  14   5   5        0.84       -2.73      9.24 o
  15   5   5       41.78       51.00     16.22 o
  16   5   5        1.09      -10.64     10.64 o
 -12   6   5       35.25       20.33     12.43 o
 -11   6   5     1708.78     1808.33     58.07 o
 -10   6   5      265.12      258.93     22.52 o
  -9   6   5     1273.85     1340.85     38.30 o
  -8   6   5      397.86      401.24     30.01 o
  -7   6   5     3751.19     3824.50     65.41 o
  -6   6   5       96.05      113.83     12.48 o
  -5   6   5      459.24      394.29     19.26 o
  -4   6   5       69.25       56.60     10.26 o
  -3   6   5     3969.53     3975.98     56.80 o
  -2   6   5     2481.34     2370.76     46.55 o
  -1   6   5     4094.68     3797.75     50.96 o
   0   6   5       27.19       47.88      7.67 o
   1   6   5      748.12      722.35     18.58 o
   2   6   5     1925.22     1905.76     47.64 o
   3   6   5      450.49      316.12     10.09 o
   4   6   5     3747.09     3936.65     41.11 o
   5   6   5     1526.18     1558.73     26.14 o
   6   6   5       60.14       84.06     14.32 o
   7   6   5      510.25      509.01     23.39 o
   8   6   5        0.17        1.01      4.04 o
   9   6   5     1010.20      960.02     19.68 o
  10   6   5      595.72      533.40     25.17 o
  11   6   5      432.93      441.69     18.82 o
  12   6   5      316.75      280.32     17.66 o
  13   6   5      724.97      835.20     31.11 o
  14   6   5       43.84       80.50     14.89 o
  15   6   5      239.65      238.73     21.55 o
  16   6   5        0.02       13.26     12.48 o
 -12   7   5      403.91      432.76     56.67 o
 -11   7   5      911.46      879.11     61.76 o
 -10   7   5       49.08       65.96     15.19 o
  -9   7   5      766.30      797.69     35.20 o
  -8   7   5     1715.24     1689.35     49.33 o
  -7   7   5     1397.61     1307.46     52.04 o
  -6   7   5       10.16       -0.17      9.12 o
  -5   7   5      650.65      764.71     29.59 o
  -4   7   5     1543.56     1604.02     37.14 o
  -3   7   5     6745.44     6562.20     80.14 o
  -2   7   5       65.68      122.77     12.22 o
  -1   7   5     2748.30     2581.71     84.30 o
   0   7   5      113.82      100.62     15.23 o
   1   7   5    28603.89    30038.40    237.55 o
   2   7   5      634.58      551.11     22.41 o
   3   7   5     6095.14     6117.55     62.00 o
   4   7   5     5419.59     5504.64     50.62 o
   5   7   5      600.54      481.32     24.81 o
   6   7   5      448.13      375.69     61.04 o
   7   7   5     9743.30     9769.21     93.32 o
   8   7   5      433.41      494.39     43.40 o
   9   7   5      622.01      599.16     15.80 o
  10   7   5        0.02       -5.02      6.28 o
  11   7   5      318.47      285.75     20.67 o
  12   7   5       86.13       77.46     11.72 o
  13   7   5      133.22      160.87     17.08 o
  14   7   5      466.27      429.32     29.19 o
  15   7   5     1840.41     1950.42     57.40 o
  16   7   5        3.21       20.06     14.28 o
 -11   8   5      168.82      231.19     22.98 o
 -10   8   5        6.42       18.67     16.75 o
  -9   8   5     1179.20     1120.21     42.51 o
  -8   8   5       84.26       68.34     17.93 o
  -7   8   5     5593.94     5620.24     99.74 o
  -6   8   5      782.50      784.47     38.18 o
  -5   8   5     5507.06     5365.13     77.70 o
  -4   8   5      188.30      193.24     17.08 o
  -3   8   5     3266.59     3284.85     54.88 o
  -2   8   5     1166.30     1199.37     33.49 o
  -1   8   5    12970.45    12770.51    161.96 o
   0   8   5      326.17      271.75     16.37 o
   1   8   5    10580.87    10344.22    101.88 o
   2   8   5     4860.27     5146.69     60.40 o
   3   8   5      522.90      518.85     19.04 o
   4   8   5     1096.43     1059.27     20.60 o
   5   8   5      180.76      238.27     14.38 o
   6   8   5     2075.69     2072.38     53.95 o
   7   8   5     1020.92     1083.51     38.91 o
   8   8   5     1834.08     1828.93     51.35 o
   9   8   5     1843.79     1843.36     41.55 o
  10   8   5        7.35       -3.86      8.01 o
  11   8   5      317.43      302.72     19.40 o
  12   8   5        5.80        5.71      8.36 o
  13   8   5      181.59      178.59     17.16 o
  14   8   5        4.75       13.03     10.70 o
  15   8   5     2985.46     2856.21     63.05 o
 -11   9   5        6.62        3.61     13.52 o
 -10   9   5       15.45       11.67     14.58 o
  -9   9   5       20.88        7.03     12.89 o
  -8   9   5        1.91       15.69     14.86 o
  -7   9   5     2882.46     3108.87     74.74 o
  -6   9   5      118.22       83.50     17.25 o
  -5   9   5     9190.93     8911.24    129.98 o
  -4   9   5      695.56      611.37     30.10 o
  -3   9   5     6471.07     6496.24     85.52 o
  -2   9   5     4712.87     4830.16     69.04 o
  -1   9   5    12849.04    13045.77    130.55 o
   0   9   5        0.30        6.08      7.22 o
   1   9   5     4060.33     4045.46     56.73 o
   2   9   5     1507.71     1418.82     30.69 o
   3   9   5      451.29      418.42     17.52 o
   4   9   5      794.73      748.28     18.69 o
   5   9   5       14.08       18.52      6.38 o
   6   9   5     1009.23      896.43     24.97 o
   7   9   5     2072.03     1963.89     56.27 o
   8   9   5      995.58      968.16     50.22 o
   9   9   5     3375.99     3290.80     48.78 o
  10   9   5      395.67      434.61     28.90 o
  11   9   5      864.19      832.69     42.28 o
  12   9   5        5.10      -13.03     18.42 o
  13   9   5        1.61        4.73     10.03 o
  14   9   5      353.40      394.07     25.68 o
  15   9   5     1807.92     1928.75     48.45 o
 -10  10   5      524.71      508.92     32.83 o
  -9  10   5      882.85     1005.46     42.01 o
  -8  10   5       13.61       11.18     13.51 o
  -7  10   5     3417.23     3592.53     83.65 o
  -6  10   5        6.07       15.57     14.64 o
  -5  10   5     1910.76     1859.32     47.35 o
  -4  10   5       95.82      102.11     14.75 o
  -3  10   5     3098.80     3158.27     58.12 o
  -2  10   5     2306.44     2126.73     45.68 o
  -1  10   5      186.83      224.84     17.73 o
   0  10   5      474.38      443.14     22.92 o
   1  10   5      377.75      386.93     20.90 o
   2  10   5     2909.15     2769.95     46.14 o
   3  10   5     2961.82     2815.39     47.96 o
   4  10   5      808.76      733.72     21.74 o
   5  10   5     1830.51     1809.47     34.72 o
   6  10   5        9.43        9.77      7.83 o
   7  10   5       44.70       74.04     16.49 o
   8  10   5     2126.89     2189.86     41.76 o
   9  10   5       26.18       22.77      8.71 o
  10  10   5     1278.19     1209.48     39.03 o
  11  10   5     1727.90     1720.12     80.54 o
  12  10   5       78.77       55.69     14.83 o
  13  10   5      434.19      364.58     27.45 o
  14  10   5      322.72      281.72     25.53 o
  15  10   5      297.62      338.55     28.35 o
  -9  11   5      406.15      412.39     30.04 o
  -8  11   5      185.03      237.44     23.01 o
  -7  11   5     1833.99     1776.23     61.22 o
  -6  11   5      183.16      180.73     45.09 o
  -5  11   5     5904.36     5803.43    167.50 o
  -4  11   5       27.40       44.95     13.31 o
  -3  11   5     5382.14     5320.75     81.36 o
  -2  11   5       10.07       16.47     10.74 o
  -1  11   5     1530.14     1566.36     39.82 o
   0  11   5     1293.98     1337.21     35.96 o
   1  11   5     2319.51     2277.64     45.57 o
   2  11   5     1013.04     1119.15     30.97 o
   3  11   5      850.58      981.56     28.16 o
   4  11   5       13.35       13.17      7.71 o
   5  11   5      178.11      221.66     15.77 o
   6  11   5        2.22       -8.70     11.58 o
   7  11   5     1498.09     1424.35     36.09 o
   8  11   5       20.11        5.42      8.65 o
   9  11   5     1762.08     1752.40     39.36 o
  10  11   5       19.63       12.77     16.71 o
  11  11   5     1266.32     1216.93     42.10 o
  12  11   5      164.65      136.82     19.95 o
  13  11   5     1194.93     1293.67     45.51 o
  14  11   5       70.58      100.57     18.75 o
  15  11   5      392.33      432.55     42.10 o
  -9  12   5      720.49      735.04     39.98 o
  -8  12   5       73.40       65.70     16.97 o
  -7  12   5      942.57      913.82     45.53 o
  -6  12   5        9.70        2.59     12.55 o
  -5  12   5     2743.37     2805.58     73.81 o
  -4  12   5      138.09      164.83     19.83 o
  -3  12   5     2000.26     2099.57     51.70 o
  -2  12   5      145.73      148.75     18.07 o
  -1  12   5     3967.92     3768.49     66.50 o
   0  12   5      257.04      232.83     19.81 o
   1  12   5     9717.74     9767.31    112.71 o
   2  12   5      183.01      163.73     16.29 o
   3  12   5     5396.10     5281.35     78.90 o
   4  12   5        0.00       -6.30      8.15 o
   5  12   5     2519.92     2384.94    120.56 o
   6  12   5       12.68       -8.12      8.12 o
   7  12   5      467.85      513.61     31.12 o
   8  12   5     3193.24     3077.20     56.14 o
   9  12   5      526.91      497.19     32.26 o
  10  12   5        0.03        0.67     11.46 o
  11  12   5      775.12      756.71     38.77 o
  12  12   5       47.37       39.21     15.05 o
  13  12   5      470.36      512.15     35.38 o
  14  12   5        0.01        3.82     13.21 o
  -8  13   5        0.01      -15.58     15.58 o
  -7  13   5     1827.40     1892.83     52.90 o
  -6  13   5       19.46       28.50     15.31 o
  -5  13   5     1775.68     1728.99     52.88 o
  -4  13   5        0.10       10.77     11.05 o
  -3  13   5      618.78      637.94     30.78 o
  -2  13   5       94.40       70.85     15.42 o
  -1  13   5     1611.90     1554.15     43.78 o
   0  13   5        4.89       11.61     11.31 o
   1  13   5      380.31      429.95     26.14 o
   2  13   5        3.68       13.15      9.88 o
   3  13   5     2282.23     2160.53     42.08 o
   4  13   5       19.81        8.16      8.62 o
   5  13   5        5.98        0.27      9.86 o
   6  13   5      149.99      116.18     21.03 o
   7  13   5     1649.32     1625.18     43.04 o
   8  13   5      142.20      164.40     19.50 o
   9  13   5      393.10      350.65     29.94 o
  10  13   5       68.72       48.32     15.36 o
  11  13   5       55.37       39.24     14.88 o
  12  13   5       22.49       13.83     14.82 o
  13  13   5      415.25      394.84     32.64 o
  14  13   5      151.25      140.46     22.96 o
  -7  14   5     1130.04     1141.69     55.01 o
  -6  14   5        1.98       26.32     15.52 o
  -5  14   5      406.13      370.67     30.58 o
  -4  14   5       90.70      111.31     17.09 o
  -3  14   5     2135.84     1970.36     45.02 o
  -2  14   5       89.12       83.62     14.09 o
  -1  14   5     2769.46     2943.10     64.31 o
   0  14   5      192.66      227.35     18.20 o
   1  14   5     1192.05     1058.07     30.73 o
   2  14   5      274.17      301.19     23.03 o
   3  14   5     2509.09     2586.45     65.48 o
   4  14   5       17.57       29.07     10.71 o
   5  14   5      122.99      151.13     22.52 o
   6  14   5        3.28       -4.64     10.29 o
   7  14   5      313.01      287.73     23.28 o
   8  14   5      345.22      319.87     24.10 o
   9  14   5       92.05      106.15     19.82 o
  10  14   5      595.34      808.74     45.41 o
  11  14   5       28.77       -4.88     14.89 o
  12  14   5        3.70        6.72     20.23 o
  13  14   5      166.24      127.85     23.16 o
  -5  15   5      553.08      571.25     39.52 o
  -4  15   5       54.60       57.16     20.34 o
  -3  15   5     1478.55     1594.25     46.64 o
  -2  15   5      159.50      128.93     16.26 o
  -1  15   5     1427.06     1361.12     37.77 o
   0  15   5      285.03      233.50     19.56 o
   1  15   5     2892.66     2791.35     50.96 o
   2  15   5       24.08       40.72     12.89 o
   3  15   5     1167.02     1244.39     36.78 o
   4  15   5      305.81      261.50     22.98 o
   5  15   5        4.37        9.62     12.18 o
   6  15   5       34.26        8.33     11.92 o
   7  15   5      421.19      384.38     27.59 o
   8  15   5      244.51      248.14     23.25 o
   9  15   5      196.11      216.53     25.96 o
  10  15   5      235.90      244.78     28.49 o
  11  15   5       75.24       93.80     41.65 o
  12  15   5       28.77       -2.40     15.80 o
  -4  16   5       78.07       72.37     19.57 o
  -3  16   5     1709.45     1761.12     66.32 o
  -2  16   5       41.08       88.27     17.77 o
  -1  16   5     1168.71     1120.85     37.68 o
   0  16   5        0.19       -2.95     10.79 o
   1  16   5     1965.38     2120.25     51.35 o
   2  16   5        5.05       28.79     12.76 o
   3  16   5      711.04      748.72     42.97 o
   4  16   5        4.26        4.27     12.33 o
   5  16   5       66.17       62.09     15.47 o
   6  16   5       44.65       63.04     16.40 o
   7  16   5        2.93       -1.08     11.99 o
   8  16   5      205.28      159.25     21.07 o
   9  16   5      356.72      335.92     32.80 o
  10  16   5       51.42       31.91     18.08 o
  11  16   5     1154.83     1155.40     52.05 o
  -2  17   5       12.51       18.54     14.73 o
  -1  17   5      565.66      513.60     32.36 o
   0  17   5       15.47       12.75     12.58 o
   1  17   5      774.96      807.06     43.94 o
   2  17   5      126.23       99.07     19.45 o
   3  17   5      439.42      381.88     40.30 o
   4  17   5      195.38      208.57     28.84 o
   5  17   5       74.75      105.42     19.48 o
   6  17   5      290.82      298.36     28.62 o
   7  17   5       49.03       23.33     14.96 o
   8  17   5        3.68       -0.68     12.37 o
   9  17   5      399.49      487.64     40.29 o
  10  17   5        1.52      -15.90     15.90 o
   0  18   5       26.95       30.66     14.95 o
   1  18   5       48.95       35.14     17.40 o
   2  18   5       62.23       52.00     18.06 o
   3  18   5      813.98      855.71     56.34 o
   4  18   5      307.75      418.31     85.27 o
   5  18   5     1065.51     1216.72     51.34 o
   6  18   5      111.21      143.56     23.12 o
   7  18   5      191.69      148.57     22.04 o
   8  18   5      277.33      323.29     63.30 o
  -4 -15   6     2733.42     2900.14     85.56 o
  -3 -15   6        0.03        3.46     16.25 o
  -2 -15   6      769.41      807.95     49.16 o
  -1 -15   6       28.99       12.01     19.36 o
   0 -15   6      360.62      338.46     33.53 o
  -7 -14   6      142.13      112.88     24.65 o
  -6 -14   6      639.44      806.84     58.73 o
  -5 -14   6      104.47      128.41     23.82 o
  -4 -14   6     1426.45     1465.18     51.63 o
  -3 -14   6       39.40       31.18     16.19 o
  -2 -14   6     1820.41     1905.04     76.33 o
  -1 -14   6      167.47      235.73     25.73 o
   0 -14   6     1036.14     1064.43     68.96 o
   1 -14   6      169.11      201.39     24.98 o
   2 -14   6      501.06      579.11     39.31 o
   3 -14   6       38.94       40.66     18.18 o
  -8 -13   6     1258.30     1346.27     56.88 o
  -7 -13   6       15.91       25.39     17.87 o
  -6 -13   6      385.42      398.25     30.97 o
  -5 -13   6        4.07        2.31     13.31 o
  -4 -13   6      859.52      987.47     40.04 o
  -3 -13   6       14.84       51.99     12.43 o
  -2 -13   6     3425.19     3257.39     63.23 o
  -1 -13   6      365.61      337.40     25.54 o
   0 -13   6     2296.25     2199.35     60.22 o
   1 -13   6      181.76      154.36     22.09 o
   2 -13   6      970.51     1012.65     57.54 o
   3 -13   6       50.00       37.12     17.32 o
   4 -13   6     1027.86     1026.74     67.66 o
   5 -13   6       89.00       66.77     18.80 o
 -10 -12   6      463.06      442.01     59.53 o
  -9 -12   6        5.72       -0.15     30.14 o
  -8 -12   6      415.77      427.12     63.02 o
  -7 -12   6        0.68       11.60     14.66 o
  -6 -12   6      160.21      142.74     20.41 o
  -5 -12   6       38.28       24.31     12.08 o
  -4 -12   6     1061.81     1054.95     44.02 o
  -3 -12   6      320.10      308.62     21.11 o
  -2 -12   6     2028.98     1948.48     45.22 o
  -1 -12   6      175.96      197.95     19.87 o
   0 -12   6     4936.66     5230.99     80.08 o
   1 -12   6        8.22       35.95     15.17 o
   2 -12   6     2090.52     2065.71     65.37 o
   3 -12   6      108.44      167.39     22.60 o
   4 -12   6      211.75      207.25     23.91 o
   5 -12   6      196.49      176.76     23.98 o
   6 -12   6      382.48      392.55     29.88 o
   7 -12   6        0.14      -12.55     12.55 o
 -11 -11   6       46.00       18.84     33.16 o
 -10 -11   6      232.93      263.49     39.16 o
  -9 -11   6      185.68      359.77    160.89 o
  -8 -11   6      518.37      535.56     38.12 o
  -7 -11   6       18.96       33.23     14.08 o
  -6 -11   6      857.56      934.45     38.38 o
  -5 -11   6        5.61       11.47     10.29 o
  -4 -11   6     2551.51     2477.22     45.66 o
  -3 -11   6      245.81      227.01     17.80 o
  -2 -11   6     2383.16     2391.80     45.17 o
  -1 -11   6       18.06       42.19     11.80 o
   0 -11   6     5132.11     5043.93     75.57 o
   1 -11   6      213.55      199.86     19.43 o
   2 -11   6     2129.66     2057.14     55.31 o
   3 -11   6        6.74      -11.31     11.31 o
   4 -11   6      718.41      795.07     41.34 o
   5 -11   6      269.42      300.19     28.21 o
   6 -11   6       86.83      109.59     17.65 o
   7 -11   6        3.08       -7.04     11.74 o
   8 -11   6       64.22      103.50     20.45 o
 -11 -10   6        8.17       -9.54     18.87 o
 -10 -10   6       31.45       11.13     26.75 o
  -9 -10   6        6.95       -0.65     30.52 o
  -8 -10   6      104.24       93.40     19.86 o
  -7 -10   6       14.77        0.85     12.51 o
  -6 -10   6     1723.72     1765.12     42.72 o
  -5 -10   6       48.72       69.15     13.14 o
  -4 -10   6     2985.64     2860.18     47.17 o
  -3 -10   6      885.73      871.49     28.30 o
  -2 -10   6     2258.28     2277.83     42.38 o
  -1 -10   6       29.45       38.94     10.68 o
   0 -10   6     3589.37     3461.80     52.95 o
   1 -10   6       19.41       14.18     10.43 o
   2 -10   6     1287.31     1335.19     43.27 o
   3 -10   6       83.81       41.93     13.77 o
   4 -10   6      905.15      802.05     51.52 o
   5 -10   6       36.44       11.83     11.26 o
   6 -10   6      141.49      142.84     19.86 o
   7 -10   6      225.07      208.77     18.72 o
   8 -10   6       36.89       41.26     12.97 o
   9 -10   6       36.16       19.65     12.38 o
 -12  -9   6      435.43      502.83     50.21 o
 -11  -9   6       10.22       39.54     22.21 o
 -10  -9   6      378.72      507.23     48.18 o
  -9  -9   6      239.65      254.10     34.54 o
  -8  -9   6     1378.82     1356.94     48.43 o
  -7  -9   6      129.63      129.75     21.32 o
  -6  -9   6     1412.80     1404.99     36.96 o
  -5  -9   6     1357.65     1270.61     35.16 o
  -4  -9   6     2950.90     2915.28     45.37 o
  -3  -9   6       17.14       43.12      9.60 o
  -2  -9   6    13801.19    13740.51    128.01 o
  -1  -9   6      570.49      640.32     25.75 o
   0  -9   6     3042.95     3000.82     53.08 o
   1  -9   6      147.01      126.22     12.86 o
   2  -9   6     1702.44     1669.43     39.37 o
   3  -9   6      586.72      549.78     31.64 o
   4  -9   6     2329.15     2173.20     41.06 o
   5  -9   6       15.25        1.23      9.10 o
   6  -9   6      843.71      918.82     35.64 o
   7  -9   6       70.01       56.88     12.16 o
   8  -9   6      260.83      236.79     26.26 o
   9  -9   6       13.19       12.62     11.38 o
  10  -9   6      874.67     1008.44     45.61 o
 -12  -8   6      126.70      125.76     24.87 o
 -11  -8   6       28.69       35.29     21.67 o
 -10  -8   6      985.82     1055.82     61.79 o
  -9  -8   6       48.17       36.58     20.47 o
  -8  -8   6     2324.29     2333.60     52.27 o
  -7  -8   6      235.61      203.91     23.86 o
  -6  -8   6     3920.13     4026.62     60.70 o
  -5  -8   6        1.11       -6.22      8.44 o
  -4  -8   6     5425.76     5310.56     64.71 o
  -3  -8   6        6.78        0.08      6.80 o
  -2  -8   6     2366.89     2355.41     39.37 o
  -1  -8   6      167.78      193.60     19.38 o
   0  -8   6     4794.54     4823.53     64.37 o
   1  -8   6        2.49       18.32      7.98 o
   2  -8   6      798.61      728.71     23.47 o
   3  -8   6      413.35      365.91     18.20 o
   4  -8   6      256.60      264.01     24.60 o
   5  -8   6        0.04       -7.79      7.79 o
   6  -8   6      902.96      897.93     28.89 o
   7  -8   6      223.49      301.64     20.41 o
   8  -8   6      378.29      384.78     24.39 o
   9  -8   6       74.79       72.21     13.63 o
  10  -8   6      354.77      350.31     24.34 o
  11  -8   6       30.34       10.98     12.42 o
 -13  -7   6       10.47       -9.84     16.52 o
 -12  -7   6      227.72      247.82     37.10 o
 -11  -7   6       64.18       77.79     24.03 o
 -10  -7   6     1174.83     1295.27     62.47 o
  -9  -7   6      110.72      146.27     19.61 o
  -8  -7   6      135.96      137.13     16.72 o
  -7  -7   6     1391.65     1436.75     43.22 o
  -6  -7   6       78.05       68.59     11.78 o
  -5  -7   6      481.20      457.07     17.36 o
  -4  -7   6     6830.93     6870.14     69.94 o
  -3  -7   6      891.27      857.88     23.07 o
  -2  -7   6      502.15      552.50     29.43 o
  -1  -7   6       85.60       97.56     10.44 o
   0  -7   6      487.76      486.77     19.80 o
   1  -7   6     1020.04      984.28     24.69 o
   2  -7   6      205.71      240.01     12.56 o
   3  -7   6      142.66      166.42     12.51 o
   4  -7   6     1938.80     1939.21     35.84 o
   5  -7   6      489.21      450.74     21.23 o
   6  -7   6     3298.00     3311.95     50.37 o
   7  -7   6      225.80      295.80     19.23 o
   8  -7   6       35.38       52.19     11.65 o
   9  -7   6     1028.99     1004.23     31.58 o
  10  -7   6       54.57       38.95     11.72 o
  11  -7   6        1.67       -8.26      9.87 o
  12  -7   6      528.55      534.35     29.53 o
 -13  -6   6      529.63      558.60     41.71 o
 -12  -6   6      236.59      264.40     30.20 o
 -11  -6   6       17.88        4.69     14.72 o
 -10  -6   6     2208.90     2108.01     80.33 o
  -9  -6   6      397.01      437.58     31.36 o
  -8  -6   6     2292.01     2306.10     41.58 o
  -7  -6   6      179.10      193.79     13.55 o
  -6  -6   6      792.80      855.39     21.67 o
  -5  -6   6       39.95       48.94      5.87 o
  -4  -6   6     1376.51     1339.92     26.27 o
  -3  -6   6        0.07        2.61      5.91 o
  -2  -6   6     6398.32     6015.92     74.65 o
  -1  -6   6      446.26      349.13     16.68 o
   0  -6   6     6150.34     6071.77     62.63 o
   1  -6   6     2318.42     2445.76     36.49 o
   2  -6   6     1057.15     1108.56     21.45 o
   3  -6   6     1704.63     1738.08     27.07 o
   4  -6   6     5664.10     5318.62     54.06 o
   5  -6   6      276.51      280.75     26.67 o
   6  -6   6     3639.83     3589.11     50.47 o
   7  -6   6      101.58       80.87     11.86 o
   8  -6   6      396.89      427.68     27.41 o
   9  -6   6       25.17       19.58      9.51 o
  10  -6   6       48.79       17.52     10.31 o
  11  -6   6       33.40       37.37     11.42 o
  12  -6   6       91.34       93.30     16.20 o
 -13  -5   6      153.48      186.74     26.25 o
 -12  -5   6        2.23        3.69     12.55 o
 -11  -5   6      297.58      308.49     35.49 o
 -10  -5   6      128.70      143.79     17.71 o
  -9  -5   6       36.69       22.50     12.57 o
  -8  -5   6     3893.68     3670.81     53.31 o
  -7  -5   6     2650.77     2691.92     48.70 o
  -6  -5   6     3465.64     3348.71     43.42 o
  -5  -5   6      224.89      185.23     11.61 o
  -4  -5   6      692.24      673.24     15.20 o
  -3  -5   6      446.35      477.43     17.60 o
  -2  -5   6    16678.55    16776.44    126.51 o
  -1  -5   6      262.89      228.50     12.91 o
   0  -5   6    18750.92    18755.16    137.66 o
   1  -5   6       60.68       70.16      8.47 o
   2  -5   6    11752.82    11924.44     87.70 o
   3  -5   6       23.23       19.20      5.43 o
   4  -5   6     4115.65     4000.68     43.34 o
   5  -5   6      926.61      835.58     22.48 o
   6  -5   6      878.31      892.06     23.78 o
   7  -5   6     1316.14     1292.20     32.27 o
   8  -5   6      913.03      881.68     25.85 o
   9  -5   6       42.95       42.36      9.84 o
  10  -5   6      490.37      469.99     23.17 o
  11  -5   6       45.05       29.02      9.83 o
  12  -5   6       10.09        4.68     10.63 o
  13  -5   6       10.31        2.78     11.04 o
 -13  -4   6       40.33       33.68     15.68 o
 -12  -4   6        1.47        3.29     11.85 o
 -11  -4   6       55.23       43.45     14.13 o
 -10  -4   6       31.46       28.48     12.39 o
  -9  -4   6       13.12        6.10     11.56 o
  -8  -4   6     4775.38     4882.11     62.39 o
  -7  -4   6       54.86       68.48      9.27 o
  -6  -4   6     3700.85     3557.73     44.92 o
  -5  -4   6     1570.31     1650.94     28.49 o
  -4  -4   6     4627.63     4499.06     50.50 o
  -3  -4   6      369.74      412.19     15.50 o
  -2  -4   6     5479.22     5621.28     61.28 o
  -1  -4   6     8401.83     8797.64     75.68 o
   0  -4   6     6743.92     6551.85     61.32 o
   1  -4   6     1521.40     1491.71     25.33 o
   2  -4   6    21175.50    21055.01    135.36 o
   3  -4   6      520.71      513.55     24.54 o
   4  -4   6      333.48      361.83     14.13 o
   5  -4   6       65.38       85.54      8.97 o
   6  -4   6      129.83      146.81     11.21 o
   7  -4   6     1231.54     1263.89     27.16 o
   8  -4   6       21.89        0.48      6.73 o
   9  -4   6       24.27       14.55      7.99 o
  10  -4   6      145.47      160.28     13.92 o
  11  -4   6      141.03      130.75     13.12 o
  12  -4   6      144.91      121.77     15.37 o
  13  -4   6      271.80      248.02     20.58 o
 -14  -3   6      306.53      313.05     33.49 o
 -13  -3   6       25.21       29.27     15.31 o
 -12  -3   6      107.63      138.04     19.41 o
 -11  -3   6       38.36       27.66     13.36 o
 -10  -3   6      147.73      146.34     17.61 o
  -9  -3   6       41.06       54.42     12.88 o
  -8  -3   6     1410.57     1444.83     37.07 o
  -7  -3   6      754.28      707.94     20.61 o
  -6  -3   6     6551.01     6184.96     62.65 o
  -5  -3   6      209.79      166.97     12.86 o
  -4  -3   6     9873.53    10206.26     94.82 o
  -3  -3   6     3217.92     3260.43     38.55 o
  -2  -3   6    16405.89    16827.96    122.21 o
  -1  -3   6      657.87      718.60     17.30 o
   0  -3   6    16940.39    17203.14    123.04 o
   1  -3   6     1601.20     1613.85     26.65 o
   2  -3   6     2093.09     2047.24     30.54 o
   3  -3   6       25.75       36.53      5.23 o
   4  -3   6      308.41      349.94     11.82 o
   5  -3   6     1456.98     1639.65     30.47 o
   6  -3   6      345.11      343.76     13.54 o
   7  -3   6       24.25       17.69      6.63 o
   8  -3   6     1358.34     1399.93     27.53 o
   9  -3   6      862.74      799.34     22.54 o
  10  -3   6      197.49      227.31     14.88 o
  11  -3   6        7.10        0.07      7.49 o
  12  -3   6      455.15      485.40     28.28 o
  13  -3   6        3.49       -9.17      9.17 o
  14  -3   6      591.87      605.26     33.17 o
 -14  -2   6       40.54       40.05     17.16 o
 -13  -2   6       92.10      100.12     19.49 o
 -12  -2   6      654.32      648.24     36.38 o
 -11  -2   6      603.67      545.68     32.01 o
 -10  -2   6      479.01      462.07     29.04 o
  -9  -2   6      174.69      168.41     17.87 o
  -8  -2   6       23.27       32.56      8.26 o
  -7  -2   6     2724.80     2828.36     44.53 o
  -6  -2   6     2846.25     2820.82     43.01 o
  -5  -2   6        3.19        9.67      6.78 o
  -4  -2   6     2237.97     2220.76     39.27 o
  -3  -2   6      669.77      740.22     20.13 o
  -2  -2   6     5020.41     4837.94     47.88 o
  -1  -2   6      328.78      386.79      9.84 o
   0  -2   6     7653.20     7461.24     56.74 o
   1  -2   6     4431.60     4750.12     41.05 o
   2  -2   6     1595.45     1366.63     20.85 o
   3  -2   6        4.85       -3.51      4.09 o
   4  -2   6    13616.41    13745.02    101.01 o
   5  -2   6      742.33      686.45     14.84 o
   6  -2   6     1476.08     1519.80     20.88 o
   7  -2   6      412.60      449.57     12.46 o
   8  -2   6        9.42        2.79      5.50 o
   9  -2   6      310.44      295.68     14.77 o
  10  -2   6     2573.19     2454.47     37.29 o
  11  -2   6      394.73      422.48     18.47 o
  12  -2   6     1240.89     1276.17     32.28 o
  13  -2   6       37.69       20.51     11.40 o
  14  -2   6      747.47      778.80     34.58 o
 -14  -1   6       12.12        4.03     14.09 o
 -13  -1   6        3.58      -11.77     11.77 o
 -12  -1   6      730.28      754.88     38.60 o
 -11  -1   6       19.52       34.85     13.68 o
 -10  -1   6     2310.80     2354.12     53.45 o
  -9  -1   6       34.00       22.42     10.71 o
  -8  -1   6     1756.51     1707.06     32.94 o
  -7  -1   6      116.28      119.70     10.95 o
  -6  -1   6     1721.39     1869.85     47.53 o
  -5  -1   6     3706.07     3565.74     47.28 o
  -4  -1   6     7002.18     7148.24     71.97 o
  -3  -1   6     1358.62     1142.32     24.04 o
  -2  -1   6    38394.09    39037.34    247.81 o
  -1  -1   6     2735.13     2770.60     28.39 o
   0  -1   6     3450.12     3455.85     32.52 o
   1  -1   6     1085.81     1159.02     18.33 o
   2  -1   6       27.55       20.56      3.96 o
   3  -1   6     3594.87     3706.84     37.21 o
   4  -1   6    14383.25    14259.31     87.87 o
   5  -1   6       37.04       58.74      4.92 o
   6  -1   6    17356.99    17564.03    104.90 o
   7  -1   6       29.96       47.09      7.16 o
   8  -1   6      949.27      981.31     15.84 o
   9  -1   6      619.05      545.54     18.09 o
  10  -1   6       27.04       22.34      6.71 o
  11  -1   6      162.70      167.51     14.86 o
  12  -1   6      734.36      799.64     25.33 o
  13  -1   6       61.85       47.30     10.95 o
  14  -1   6      644.48      617.87     28.24 o
  15  -1   6      106.68      125.31     19.75 o
 -13   0   6      166.67      165.73     21.70 o
 -12   0   6      396.69      474.32     32.18 o
 -11   0   6      365.11      362.53     27.18 o
 -10   0   6      984.71      963.76     36.13 o
  -9   0   6      336.44      277.64     21.90 o
  -8   0   6     7893.81     7478.58     94.41 o
  -7   0   6      962.37      957.64     35.74 o
  -6   0   6      592.83      617.84     21.64 o
  -5   0   6      853.34      860.34     22.99 o
  -4   0   6     3919.55     3574.15     51.23 o
  -3   0   6     5395.86     5164.63     71.27 o
  -2   0   6    15781.91    16458.46    156.60 o
  -1   0   6      836.97      934.55     17.70 o
   0   0   6     8438.93     8821.61     63.11 o
   1   0   6     1186.12     1509.85     19.05 o
   2   0   6    25306.41    26490.70    156.46 o
   3   0   6     4690.34     5125.83     40.67 o
   4   0   6     4185.16     4227.65     33.08 o
   5   0   6     1940.57     2137.64     21.48 o
   6   0   6     4963.49     4952.43     34.93 o
   7   0   6     1291.79     1297.81     14.65 o
   8   0   6      438.56      414.26      9.08 o
   9   0   6     1792.97     1819.69     24.64 o
  10   0   6      117.89      100.34      7.23 o
  11   0   6       60.17       60.75      8.94 o
  12   0   6      216.13      232.89     12.81 o
  13   0   6      741.12      647.08     25.45 o
  14   0   6      562.74      591.98     26.02 o
  15   0   6      258.19      289.80     21.73 o
 -13   1   6      442.12      419.78     32.61 o
 -12   1   6      150.06      129.82     19.98 o
 -11   1   6      281.54      241.70     23.11 o
 -10   1   6      133.97      161.90     19.10 o
  -9   1   6       16.51       24.91     11.41 o
  -8   1   6       10.92        2.61     10.83 o
  -7   1   6       18.80       16.11      7.84 o
  -6   1   6     1208.51     1271.31     31.12 o
  -5   1   6        4.84       -6.38      6.38 o
  -4   1   6     1141.92      883.54     22.21 o
  -3   1   6      321.72      316.52     18.06 o
  -2   1   6     1375.24     1086.02     22.77 o
  -1   1   6       34.98       24.68      5.33 o
   0   1   6    11257.00    11107.02     75.64 o
   1   1   6       67.18       43.97      4.66 o
   2   1   6    13292.93    13266.88     84.55 o
   3   1   6      165.94      200.63      7.14 o
   4   1   6     9656.10     9158.82     57.94 o
   5   1   6     1823.33     1896.91     23.64 o
   6   1   6    14323.37    13882.30    116.47 o
   7   1   6      320.61      327.66     15.94 o
   8   1   6       32.43       30.44     12.61 o
   9   1   6      549.37      533.80     21.62 o
  10   1   6      696.11      615.38     15.23 o
  11   1   6      776.79      819.58     19.08 o
  12   1   6     1272.73     1180.55     25.09 o
  13   1   6      254.90      276.13     17.07 o
  14   1   6      624.59      663.60     42.42 o
  15   1   6       17.42       26.10     11.83 o
 -13   2   6       40.10       64.33     18.12 o
 -12   2   6       12.36       12.85     13.89 o
 -11   2   6       18.02       13.34     12.57 o
 -10   2   6      515.53      399.06     27.12 o
  -9   2   6      136.40      137.31     17.65 o
  -8   2   6      501.43      427.07     29.40 o
  -7   2   6     1991.44     2039.24     42.77 o
  -6   2   6     3079.62     3040.71     45.48 o
  -5   2   6     6806.02     6873.15     72.41 o
  -4   2   6     4975.90     5003.54     56.96 o
  -3   2   6     1970.79     1914.58     37.27 o
  -2   2   6    11664.72    11637.11     97.18 o
  -1   2   6      268.74      218.52     13.26 o
   0   2   6     9693.12     9699.76     80.40 o
   1   2   6      306.60      378.88      9.74 o
   2   2   6     5384.68     4851.80     38.12 o
   3   2   6      398.31      461.14      9.41 o
   4   2   6      952.26      949.93     12.20 o
   5   2   6      126.02      105.59     10.41 o
   6   2   6        6.25        4.19      6.59 o
   7   2   6      153.27      152.04     10.87 o
   8   2   6      813.37      748.29     20.09 o
   9   2   6      385.54      359.20     16.37 o
  10   2   6      399.21      337.19     16.60 o
  11   2   6      206.94      204.43     18.60 o
  12   2   6      448.09      420.37     18.75 o
  13   2   6      269.35      283.83     23.60 o
  14   2   6      514.30      548.29     37.42 o
  15   2   6        6.40        8.22     10.02 o
 -13   3   6      413.25      414.69     32.87 o
 -12   3   6       68.66       45.51     15.54 o
 -11   3   6       17.83       11.66     12.93 o
 -10   3   6       92.30       89.30     17.00 o
  -9   3   6      148.23      141.42     17.49 o
  -8   3   6     3121.56     3304.04     69.60 o
  -7   3   6      283.67      263.72     20.02 o
  -6   3   6     2562.24     2356.46     45.45 o
  -5   3   6      807.89      925.44     27.72 o
  -4   3   6     2095.82     2055.19     34.48 o
  -3   3   6     2912.96     2887.70     39.90 o
  -2   3   6    31385.99    32698.82    316.55 o
  -1   3   6      662.56      715.49     17.38 o
   0   3   6     9432.32     9975.25     92.32 o
   1   3   6        5.78       34.73      5.03 o
   2   3   6     8654.87     8553.53     68.27 o
   3   3   6      725.65      887.71     13.47 o
   4   3   6     3877.90     3622.96     29.63 o
   5   3   6      329.68      282.18     13.91 o
   6   3   6     3030.35     3059.40     46.54 o
   7   3   6      234.47      276.91     24.47 o
   8   3   6     2266.58     2259.18     33.17 o
   9   3   6      548.43      531.46     17.35 o
  10   3   6     1160.63     1098.66     29.87 o
  11   3   6      358.74      277.19     26.43 o
  12   3   6      449.78      481.73     22.24 o
  13   3   6      321.29      275.57     15.70 o
  14   3   6      605.83      641.44     23.19 o
  15   3   6        9.64        6.68     17.05 o
 -13   4   6       34.62        0.67     15.90 o
 -12   4   6       12.53       22.45     18.38 o
 -11   4   6       39.16       18.41     15.99 o
 -10   4   6      140.10      108.73     18.41 o
  -9   4   6       75.75       43.43     13.91 o
  -8   4   6     3271.58     3246.52     72.11 o
  -7   4   6       84.94      107.31     14.94 o
  -6   4   6     4110.37     3997.16     61.97 o
  -5   4   6       86.11       61.28     11.09 o
  -4   4   6     4976.35     5045.13     66.29 o
  -3   4   6        4.79        7.04      6.30 o
  -2   4   6    11050.40    10365.46     95.83 o
  -1   4   6     1744.08     1878.09     29.11 o
   0   4   6     7974.22     8226.99     65.26 o
   1   4   6    11304.88    11618.05     90.69 o
   2   4   6    29472.71    30327.28    189.12 o
   3   4   6       72.12       52.01      7.08 o
   4   4   6     1709.27     1406.57     15.90 o
   5   4   6     3261.05     3581.62     33.87 o
   6   4   6      476.02      450.86     10.32 o
   7   4   6      737.37      801.14     30.74 o
   8   4   6     3267.77     3308.52     65.02 o
   9   4   6       11.89        7.02      6.21 o
  10   4   6     1842.30     1702.76     50.28 o
  11   4   6        1.74        7.51     14.03 o
  12   4   6      753.20      743.25     18.76 o
  13   4   6      220.39      273.22     15.64 o
  14   4   6      616.56      564.93     22.27 o
  15   4   6       26.83       11.55     16.75 o
  16   4   6      702.18      792.02     42.85 o
 -12   5   6      169.88      112.05     20.46 o
 -11   5   6      125.66      117.44     19.79 o
 -10   5   6     1866.76     1886.88     53.15 o
  -9   5   6      160.41      148.75     19.54 o
  -8   5   6     3143.37     3070.81     70.12 o
  -7   5   6     2726.14     2821.80     54.12 o
  -6   5   6     5500.70     5634.07     77.58 o
  -5   5   6      319.23      341.55     20.10 o
  -4   5   6     6595.76     6669.00     81.34 o
  -3   5   6       13.46       12.23      7.42 o
  -2   5   6     3313.37     3222.39     42.72 o
  -1   5   6       47.72       54.80      8.35 o
   0   5   6     6289.38     6354.37     61.16 o
   1   5   6     1296.40     1491.96     23.68 o
   2   5   6      162.27      186.63     11.20 o
   3   5   6       33.20       50.20      5.23 o
   4   5   6     8186.91     8106.33     59.64 o
   5   5   6        5.21        4.96      3.43 o
   6   5   6     5220.97     4933.00     41.08 o
   7   5   6     2088.55     2327.27     27.30 o
   8   5   6      673.64      659.30     17.54 o
   9   5   6     1278.17     1206.00     16.45 o
  10   5   6      898.07      889.46     22.48 o
  11   5   6      197.21      167.10     11.51 o
  12   5   6      380.07      415.30     15.98 o
  13   5   6      272.96      268.23     15.92 o
  14   5   6      642.93      649.26     24.16 o
  15   5   6       35.03       35.76     12.18 o
  16   5   6      206.89      220.86     26.75 o
 -12   6   6      222.77      260.28     27.35 o
 -11   6   6       11.15        0.25     13.77 o
 -10   6   6     1382.57     1267.25     39.88 o
  -9   6   6      670.91      635.92     31.09 o
  -8   6   6      238.12      233.76     25.67 o
  -7   6   6     1236.63     1127.52     36.03 o
  -6   6   6     2337.42     2409.91     49.13 o
  -5   6   6       60.33       18.02      8.24 o
  -4   6   6     2024.71     1978.76     36.69 o
  -3   6   6     1583.37     1612.39     33.49 o
  -2   6   6    15342.88    15940.96    146.57 o
  -1   6   6      824.16      852.28     34.48 o
   0   6   6    16248.81    15842.28    139.31 o
   1   6   6     5404.60     6096.16     65.41 o
   2   6   6     5930.54     5975.87     61.39 o
   3   6   6     1153.94     1313.50     20.43 o
   4   6   6    13259.39    13582.44    131.40 o
   5   6   6        1.13       11.57      4.98 o
   6   6   6    10772.28    10167.75     92.06 o
   7   6   6       84.56       76.20      7.10 o
   8   6   6      159.45      184.61     12.18 o
   9   6   6     1055.97     1034.27     18.88 o
  10   6   6      210.69      184.31     11.37 o
  11   6   6      568.09      551.98     18.21 o
  12   6   6     1256.50     1150.52     25.93 o
  13   6   6       24.51       31.66      8.61 o
  14   6   6      655.08      715.50     27.17 o
  15   6   6      206.04      212.27     32.45 o
  16   6   6      436.59      466.84     37.16 o
 -12   7   6      388.59      372.20     36.98 o
 -11   7   6       62.61       87.48     17.07 o
 -10   7   6      747.49      766.31     36.23 o
  -9   7   6      139.37      142.00     18.27 o
  -8   7   6     1372.77     1423.52     43.56 o
  -7   7   6      442.81      412.78     26.73 o
  -6   7   6        3.67       19.87      9.84 o
  -5   7   6      214.46      179.76     17.51 o
  -4   7   6        2.19       -7.57      7.57 o
  -3   7   6      858.43      875.23     32.85 o
  -2   7   6    13549.70    13687.29    133.00 o
  -1   7   6     4512.50     4691.71     61.87 o
   0   7   6     4823.47     4794.33     60.53 o
   1   7   6     3166.45     3109.98     44.13 o
   2   7   6      295.70      247.96     17.19 o
   3   7   6      512.46      516.14     15.23 o
   4   7   6     8709.08     8965.90     87.56 o
   5   7   6      247.41      287.25     22.16 o
   6   7   6    15581.04    15448.75    157.11 o
   7   7   6       20.90       29.89      7.61 o
   8   7   6     1146.11     1102.98     23.30 o
   9   7   6      466.28      446.13     25.08 o
  10   7   6      927.93      876.29     41.33 o
  11   7   6       18.22       24.17      8.07 o
  12   7   6      433.43      429.98     20.81 o
  13   7   6      525.67      538.07     28.06 o
  14   7   6      324.20      299.90     20.12 o
  15   7   6      133.34      162.59     18.77 o
 -11   8   6      238.33      299.13     33.58 o
 -10   8   6      209.06      269.07     29.15 o
  -9   8   6       13.93      -10.41     11.64 o
  -8   8   6     1799.19     1755.74     57.71 o
  -7   8   6      231.60      218.71     25.15 o
  -6   8   6     1117.37     1043.54     35.11 o
  -5   8   6      351.94      354.95     37.20 o
  -4   8   6     5218.34     5319.88     82.88 o
  -3   8   6       11.28        8.19      8.41 o
  -2   8   6     5601.41     5468.64     73.19 o
  -1   8   6      358.59      332.95     19.23 o
   0   8   6    20611.53    20730.99    193.17 o
   1   8   6      617.48      668.76     21.60 o
   2   8   6    20006.53    19473.35    165.05 o
   3   8   6      427.80      457.05     15.84 o
   4   8   6     1034.55     1046.11     32.17 o
   5   8   6       79.04      100.10      8.06 o
   6   8   6     4129.94     4073.44    154.11 o
   7   8   6       24.40       32.81      9.33 o
   8   8   6      353.50      350.79     26.74 o
   9   8   6     1636.33     1656.88     49.34 o
  10   8   6       80.52       73.25     13.00 o
  11   8   6      544.63      543.11     24.59 o
  12   8   6      227.57      197.43     25.99 o
  13   8   6      140.87      147.81     15.55 o
  14   8   6     1339.28     1450.66     49.38 o
  15   8   6      245.80      210.59     34.01 o
 -11   9   6       16.06        5.19     18.76 o
 -10   9   6        1.80       10.12     14.28 o
  -9   9   6        5.53       -6.46     17.29 o
  -8   9   6       62.67       58.65     18.55 o
  -7   9   6        1.57       10.01     14.47 o
  -6   9   6      793.00      840.86     45.39 o
  -5   9   6       13.68        7.43     10.32 o
  -4   9   6     5066.50     5209.94     77.99 o
  -3   9   6     2433.81     2396.60     49.76 o
  -2   9   6     2800.92     3125.06     78.83 o
  -1   9   6        3.72       16.74      8.43 o
   0   9   6     9333.18     9560.89    103.12 o
   1   9   6      269.35      244.73     17.67 o
   2   9   6    13313.21    13231.49    124.33 o
   3   9   6      902.06      954.72     23.93 o
   4   9   6     2608.76     2794.17     36.99 o
   5   9   6      342.70      324.17     19.14 o
   6   9   6     1015.00     1087.23     55.39 o
   7   9   6        6.82       -2.41     10.16 o
   8   9   6      692.59      713.46     35.23 o
   9   9   6        0.11      -13.19     13.19 o
  10   9   6      250.43      219.17     19.32 o
  11   9   6      118.93      159.70     17.09 o
  12   9   6      293.79      299.53     30.82 o
  13   9   6      995.92      923.10     50.81 o
  14   9   6      581.31      571.82     41.17 o
  15   9   6       24.76       12.61     12.04 o
 -10  10   6       29.46        9.40     15.79 o
  -9  10   6      241.48      366.75     33.03 o
  -8  10   6       53.28       16.25     21.93 o
  -7  10   6        0.22       20.58     15.63 o
  -6  10   6     2252.73     2494.19     68.16 o
  -5  10   6      863.04      764.06     36.14 o
  -4  10   6     1337.92     1414.64     70.27 o
  -3  10   6      441.26      375.79     24.51 o
  -2  10   6      192.42      217.26     29.54 o
  -1  10   6      143.92      170.53     16.00 o
   0  10   6     2054.65     2077.82     56.72 o
   1  10   6     1128.27     1187.08     43.94 o
   2  10   6     3592.74     3695.83     54.82 o
   3  10   6     1575.42     1574.83     32.88 o
   4  10   6     2685.69     2462.74     36.91 o
   5  10   6      987.48     1028.21     25.16 o
   6  10   6       89.23       46.29     19.97 o
   7  10   6      199.66      206.55     23.97 o
   8  10   6      722.69      745.73     37.83 o
   9  10   6      665.65      668.81     23.63 o
  10  10   6      587.02      531.35     57.89 o
  11  10   6       69.44       88.44     15.46 o
  12  10   6      698.35      794.23     34.24 o
  13  10   6      139.15      142.56     18.83 o
  14  10   6      148.02      141.66     19.56 o
  15  10   6      501.44      542.61     34.14 o
  -9  11   6      495.50      453.02     31.72 o
  -8  11   6      251.66      289.71     31.49 o
  -7  11   6      161.55      216.27     27.70 o
  -6  11   6     1094.03     1052.66     63.21 o
  -5  11   6        4.82      -12.99     12.99 o
  -4  11   6     2405.55     2511.53     56.31 o
  -3  11   6       21.64       28.22     19.36 o
  -2  11   6    13230.66    13054.86    141.86 o
  -1  11   6        6.77       29.85     11.83 o
   0  11   6     2697.40     2701.27     51.59 o
   1  11   6     1608.06     1650.79     38.37 o
   2  11   6     1414.78     1328.54     33.60 o
   3  11   6     1725.86     1752.10     36.98 o
   4  11   6     6513.85     6347.69     75.22 o
   5  11   6     1184.88     1329.72     30.98 o
   6  11   6     1621.50     1583.86    100.98 o
   7  11   6      331.76      377.93     33.25 o
   8  11   6      204.32      148.84     24.12 o
   9  11   6      271.04      296.83     19.84 o
  10  11   6     1662.60     1672.93     47.59 o
  11  11   6      218.20      275.22     24.57 o
  12  11   6     1775.26     1665.11     49.29 o
  13  11   6       40.94       37.71     15.01 o
  14  11   6      580.04      620.55     38.63 o
  15  11   6       21.36        1.63     13.40 o
  -8  12   6      813.64      731.95     39.59 o
  -7  12   6      244.20      280.99     34.13 o
  -6  12   6      332.73      357.06     37.80 o
  -5  12   6       48.89       58.17     17.65 o
  -4  12   6     1392.25     1339.36     47.86 o
  -3  12   6      338.79      340.98     25.78 o
  -2  12   6     3029.81     3122.96     61.77 o
  -1  12   6      242.49      246.09     20.80 o
   0  12   6     5547.44     5440.63     79.86 o
   1  12   6      154.29      146.13     16.23 o
   2  12   6      701.41      677.58     27.92 o
   3  12   6      531.09      432.37     33.39 o
   4  12   6     3171.76     3337.69     61.89 o
   5  12   6      264.81      314.42     23.73 o
   6  12   6     6397.43     6130.46    122.68 o
   7  12   6      297.51      254.08     29.71 o
   8  12   6     1249.66     1188.90     35.20 o
   9  12   6       13.17       -8.40      8.40 o
  10  12   6        6.58       31.35     12.89 o
  11  12   6      209.80      223.20     28.03 o
  12  12   6       30.73        8.26     12.67 o
  13  12   6       21.77       19.45     14.30 o
  14  12   6      488.30      548.76     36.30 o
  -7  13   6       41.61       13.96     16.11 o
  -6  13   6       21.82       36.15     15.82 o
  -5  13   6       47.05       69.13     23.04 o
  -4  13   6     1417.98     1440.51     54.61 o
  -3  13   6       88.47       79.75     22.19 o
  -2  13   6     2135.45     2181.02     53.49 o
  -1  13   6       96.37       85.09     15.86 o
   0  13   6     3089.46     2963.34     59.19 o
   1  13   6        2.38       10.25     10.12 o
   2  13   6      195.13      212.67     20.49 o
   3  13   6      422.26      362.43     28.23 o
   4  13   6      255.56      313.74     24.23 o
   5  13   6      122.68      132.26     17.65 o
   6  13   6     2007.42     2029.88     63.48 o
   7  13   6       24.45       19.60     11.37 o
   8  13   6      613.88      614.98     30.74 o
   9  13   6       47.83       31.15     14.58 o
  10  13   6      479.27      488.66     34.16 o
  11  13   6      103.63      104.27     19.38 o
  12  13   6      103.54      125.72     20.72 o
  13  13   6      532.17      600.06     39.42 o
  14  13   6      556.24      594.22     39.39 o
  -6  14   6      735.82      787.75     45.66 o
  -5  14   6        7.47      -12.41     12.41 o
  -4  14   6      203.28      234.50     22.24 o
  -3  14   6      119.74       91.84     24.58 o
  -2  14   6     1332.28     1202.51     43.04 o
  -1  14   6      361.02      356.78     26.96 o
   0  14   6     5530.17     5559.96     87.37 o
   1  14   6       77.41       72.51     18.49 o
   2  14   6     3032.44     3020.38     59.41 o
   3  14   6      449.31      462.50     36.28 o
   4  14   6     3042.75     2824.99     77.57 o
   5  14   6      254.35      247.95     19.15 o
   6  14   6     4596.79     4572.97     77.63 o
   7  14   6       83.20       79.59     14.89 o
   8  14   6     1288.55     1275.28     40.41 o
   9  14   6        0.33       -2.67     11.74 o
  10  14   6        1.55       -4.11     11.89 o
  11  14   6      266.60      222.73     26.54 o
  12  14   6       41.42       40.59     19.92 o
  13  14   6       11.14       -4.76     14.10 o
  -5  15   6      114.08      134.11     23.47 o
  -4  15   6      895.87      911.98     67.22 o
  -3  15   6       21.58       29.43     13.86 o
  -2  15   6     2376.74     2343.56     61.67 o
  -1  15   6       50.81       45.16     12.25 o
   0  15   6     5107.92     5380.30     73.97 o
   1  15   6      739.86      720.71     31.07 o
   2  15   6     2246.58     2176.06     48.50 o
   3  15   6      186.65      208.60     19.47 o
   4  15   6      974.43      990.60     36.83 o
   5  15   6       78.71       55.30     12.75 o
   6  15   6      526.85      557.28     33.37 o
   7  15   6       49.01       39.34     14.23 o
   8  15   6      536.50      606.71     33.71 o
   9  15   6      215.70      238.67     27.42 o
  10  15   6       39.19       59.93     20.34 o
  11  15   6       96.89      137.01     23.01 o
  12  15   6        7.08       10.55     14.94 o
  -4  16   6     1335.04     1263.36     53.92 o
  -3  16   6       83.55       96.14     17.75 o
  -2  16   6     2384.86     2332.53     74.24 o
  -1  16   6      478.09      424.73     28.24 o
   0  16   6     3258.58     3189.49     63.86 o
   1  16   6        0.10       21.82     12.50 o
   2  16   6     2880.16     2792.11     61.80 o
   3  16   6       59.84       68.47     16.85 o
   4  16   6      915.25      997.11     39.60 o
   5  16   6      168.36      191.12     22.57 o
   6  16   6      277.19      278.89     25.33 o
   7  16   6        4.37       -8.21     11.64 o
   8  16   6      509.19      524.40     33.51 o
   9  16   6        4.00       15.39     16.17 o
  10  16   6      580.01      731.66     46.66 o
  11  16   6       12.52        5.36     16.06 o
  -2  17   6     1263.90     1331.92     45.97 o
  -1  17   6      206.87      228.55     26.02 o
   0  17   6     1570.43     1537.46     46.99 o
   1  17   6        3.10       22.67     13.96 o
   2  17   6      962.53     1046.59     71.31 o
   3  17   6       12.64       -6.17     13.81 o
   4  17   6     1009.78      980.03     43.73 o
   5  17   6       25.41       37.13     15.40 o
   6  17   6      156.98      150.21     21.12 o
   7  17   6       29.59       -5.72     12.95 o
   8  17   6      201.84      215.51     25.34 o
   9  17   6      127.55       80.06     22.39 o
  10  17   6      718.89      738.83     48.97 o
   0  18   6      228.06      276.26     26.27 o
   1  18   6      379.63      424.37     34.22 o
   2  18   6      494.62      548.76     38.55 o
   3  18   6       16.04       21.56     15.46 o
   4  18   6     1073.92     1031.45     60.52 o
   5  18   6       13.75       33.70     16.82 o
   6  18   6     1211.02     1209.02     72.01 o
   7  18   6       68.68       51.42     19.96 o
   8  18   6      613.52      713.30     50.59 o
  -5 -14   7      272.72      299.43     30.18 o
  -4 -14   7      199.52      242.61     32.52 o
  -3 -14   7     1578.05     1605.92     55.38 o
  -2 -14   7       34.55       38.82     16.33 o
  -1 -14   7      860.91      939.70     46.61 o
   0 -14   7       23.28       38.85     16.99 o
   1 -14   7      369.16      395.68     34.48 o
   2 -14   7        1.62        3.29     15.79 o
  -7 -13   7      374.01      411.81     38.77 o
  -6 -13   7       27.68       13.73     15.84 o
  -5 -13   7       35.59       18.96     14.62 o
  -4 -13   7       73.98       28.88     14.37 o
  -3 -13   7      614.95      566.00     37.24 o
  -2 -13   7       30.20       44.92     14.58 o
  -1 -13   7      869.36      799.73     43.14 o
   0 -13   7      315.52      291.56     27.93 o
   1 -13   7     1830.11     1828.03     57.98 o
   2 -13   7       28.96       41.11     16.39 o
   3 -13   7      867.38      906.63     48.25 o
   4 -13   7      119.20      129.85     23.48 o
  -9 -12   7      144.04      151.90     35.17 o
  -8 -12   7       59.12       25.17     18.80 o
  -7 -12   7      897.26      911.50     53.90 o
  -6 -12   7      124.34      138.65     20.64 o
  -5 -12   7       35.43       34.68     13.23 o
  -4 -12   7       66.76       32.39     13.17 o
  -3 -12   7      512.72      607.06     30.96 o
  -2 -12   7       51.25       54.84     13.80 o
  -1 -12   7     1648.00     1632.23     44.49 o
   0 -12   7       10.83        8.85     13.13 o
   1 -12   7     2143.07     2315.53     61.38 o
   2 -12   7      273.13      240.95     25.83 o
   3 -12   7     2004.60     1871.87     56.76 o
   4 -12   7       49.72       59.02     18.17 o
   5 -12   7     2138.40     2173.96     63.46 o
   6 -12   7       12.42       38.89     17.63 o
 -10 -11   7       52.26       59.31     26.25 o
  -9 -11   7        9.59        3.44     20.82 o
  -8 -11   7       72.87       52.84     18.70 o
  -7 -11   7      248.09      288.47     26.88 o
  -6 -11   7       41.28       56.06     16.19 o
  -5 -11   7      590.38      626.87     32.55 o
  -4 -11   7        2.85       -3.54     10.60 o
  -3 -11   7     1159.87     1207.74     33.52 o
  -2 -11   7       10.23        6.96      9.52 o
  -1 -11   7     1437.90     1491.37     59.39 o
   0 -11   7      222.63      173.20     18.78 o
   1 -11   7     4528.78     4640.08     84.30 o
   2 -11   7        1.47       51.31     19.27 o
   3 -11   7     1765.41     1742.02     96.05 o
   4 -11   7      127.54      113.11     20.04 o
   5 -11   7      954.95     1030.08     85.17 o
   6 -11   7        6.93       -0.87     13.35 o
   7 -11   7      870.16      834.36     41.20 o
 -10 -10   7       41.74        8.45     23.60 o
  -9 -10   7      154.58      122.88     41.07 o
  -8 -10   7        5.34       16.37     14.69 o
  -7 -10   7      139.36      144.32     24.15 o
  -6 -10   7       88.29      112.63     15.89 o
  -5 -10   7     1295.41     1264.61     39.03 o
  -4 -10   7       25.91       26.72     11.45 o
  -3 -10   7      531.77      566.82     27.02 o
  -2 -10   7       24.90       37.62     10.24 o
  -1 -10   7      442.06      490.88     23.92 o
   0 -10   7      630.51      575.69     35.27 o
   1 -10   7     2559.16     2473.07     75.98 o
   2 -10   7       59.68       56.56     18.39 o
   3 -10   7     2967.61     3040.46     66.31 o
   4 -10   7       15.20        7.21     12.14 o
   5 -10   7      307.45      278.23     25.74 o
   6 -10   7      101.50       95.16     16.14 o
   7 -10   7      387.97      383.04     27.86 o
   8 -10   7      142.81      146.29     20.94 o
   9 -10   7      120.90      154.58     29.28 o
 -11  -9   7      290.60      302.47     50.49 o
 -10  -9   7        6.13       17.01     22.11 o
  -9  -9   7        0.85      -12.93     16.99 o
  -8  -9   7        7.88       -9.60     12.55 o
  -7  -9   7      132.69      188.89     39.59 o
  -6  -9   7      256.39      233.58     19.74 o
  -5  -9   7     5051.67     5164.96     74.11 o
  -4  -9   7       23.12       45.95     10.11 o
  -3  -9   7     4899.22     4924.40     63.34 o
  -2  -9   7     1062.28      954.88     28.02 o
  -1  -9   7     2902.73     2967.68     47.98 o
   0  -9   7        4.77        7.04      8.54 o
   1  -9   7     2317.16     2122.15     45.07 o
   2  -9   7       74.42      112.92     17.06 o
   3  -9   7     6915.11     6875.19    100.83 o
   4  -9   7      437.35      433.10     39.48 o
   5  -9   7     1127.02      984.74     39.12 o
   6  -9   7       29.48       34.84     10.92 o
   7  -9   7      671.00      738.28     30.67 o
   8  -9   7        0.23       -9.16      9.16 o
   9  -9   7      337.57      278.60     21.91 o
  10  -9   7      221.87      279.78     26.42 o
 -12  -8   7        2.88       12.15     20.09 o
 -11  -8   7     1105.11     1058.50     64.55 o
 -10  -8   7      100.34      146.10     29.84 o
  -9  -8   7      380.91      414.93     43.23 o
  -8  -8   7      157.25      196.50     23.43 o
  -7  -8   7     2214.93     2191.61     80.49 o
  -6  -8   7      100.14       97.40     14.25 o
  -5  -8   7      648.47      785.13     29.89 o
  -4  -8   7       69.42       70.93     10.20 o
  -3  -8   7     2872.49     2865.51     59.26 o
  -2  -8   7       67.09      102.54     11.86 o
  -1  -8   7     3977.63     3952.08     54.16 o
   0  -8   7      184.86      175.70     14.39 o
   1  -8   7     1009.13     1093.43     28.47 o
   2  -8   7      104.21       89.55     12.64 o
   3  -8   7     4940.03     4721.33     64.43 o
   4  -8   7       89.83       53.49     11.14 o
   5  -8   7     2805.15     2845.96     51.67 o
   6  -8   7      101.87       74.54     12.18 o
   7  -8   7      174.70      169.03     16.66 o
   8  -8   7     1933.71     1974.10     43.52 o
   9  -8   7     1157.19     1115.55     35.16 o
  10  -8   7       49.44       61.14     14.34 o
 -12  -7   7      128.10      178.76     27.32 o
 -11  -7   7      314.03      354.12     41.81 o
 -10  -7   7      244.24      193.76     31.54 o
  -9  -7   7      182.01      130.79     20.47 o
  -8  -7   7        3.58       -3.82     10.26 o
  -7  -7   7     2769.43     2968.39     52.40 o
  -6  -7   7      361.62      365.05     21.50 o
  -5  -7   7     1091.31     1095.29     31.60 o
  -4  -7   7      157.38      174.04     13.29 o
  -3  -7   7     1895.31     1763.95     33.63 o
  -2  -7   7       16.91       44.15      8.51 o
  -1  -7   7       20.97       25.25      8.07 o
   0  -7   7      404.93      421.20     19.33 o
   1  -7   7     3057.49     3034.98     44.67 o
   2  -7   7     1059.59     1036.02     26.69 o
   3  -7   7     6602.17     6448.32     68.87 o
   4  -7   7      183.64      172.98     29.05 o
   5  -7   7     1265.26     1530.66     33.87 o
   6  -7   7        1.13       -8.01      8.01 o
   7  -7   7     2136.98     2065.16     41.54 o
   8  -7   7      607.55      590.02     27.16 o
   9  -7   7       81.75       87.36     13.78 o
  10  -7   7      664.64      665.62     30.67 o
  11  -7   7      661.51      730.51     44.61 o
 -12  -6   7      230.52      234.04     30.31 o
 -11  -6   7      957.13      992.96     53.09 o
 -10  -6   7        0.49        7.56     18.10 o
  -9  -6   7      204.91      230.53     24.48 o
  -8  -6   7      135.28      122.39     16.06 o
  -7  -6   7        1.11       11.81      9.42 o
  -6  -6   7      106.86       92.90     12.31 o
  -5  -6   7      175.19      205.60     16.60 o
  -4  -6   7     2165.68     2157.66     42.24 o
  -3  -6   7     3721.09     3717.18     60.39 o
  -2  -6   7      213.81      236.31     14.36 o
  -1  -6   7     2772.42     2825.28     41.21 o
   0  -6   7      183.62      148.53     11.71 o
   1  -6   7     5748.91     5661.92     73.49 o
   2  -6   7      949.48      976.10     23.93 o
   3  -6   7     6375.52     6323.00     65.09 o
   4  -6   7      597.90      574.35     33.70 o
   5  -6   7     5485.81     5366.27     71.55 o
   6  -6   7      247.52      292.27     18.07 o
   7  -6   7     3634.65     3572.20     57.49 o
   8  -6   7       54.15       83.79     12.83 o
   9  -6   7      426.54      435.40     23.20 o
  10  -6   7      207.05      254.00     19.03 o
  11  -6   7       47.76       50.69     12.53 o
  12  -6   7       56.68       63.33     14.88 o
 -13  -5   7      283.69      303.69     33.39 o
 -12  -5   7      310.74      349.64     40.67 o
 -11  -5   7     2232.12     2229.48     66.99 o
 -10  -5   7      976.92      995.83     37.79 o
  -9  -5   7      421.95      440.08     26.65 o
  -8  -5   7       64.63       60.24     10.93 o
  -7  -5   7      683.63      644.81     22.82 o
  -6  -5   7      333.78      286.59     16.65 o
  -5  -5   7       15.85       16.71      6.66 o
  -4  -5   7      844.17      898.34     19.25 o
  -3  -5   7      188.21      182.57     14.55 o
  -2  -5   7      681.14      820.70     23.98 o
  -1  -5   7    12338.97    12164.81    101.29 o
   0  -5   7      390.92      370.27     20.39 o
   1  -5   7    12008.42    12297.81    107.44 o
   2  -5   7        7.56       16.28      6.36 o
   3  -5   7     5458.10     5337.55     51.21 o
   4  -5   7      858.35      721.64     20.21 o
   5  -5   7     4875.84     4681.09     56.19 o
   6  -5   7        0.13       -6.60      6.60 o
   7  -5   7     3799.74     3851.14     52.64 o
   8  -5   7     1129.84     1159.87     29.90 o
   9  -5   7      247.65      259.57     19.76 o
  10  -5   7        6.24       -2.34      7.90 o
  11  -5   7      237.04      279.52     19.23 o
  12  -5   7        0.91        8.94     10.92 o
  13  -5   7        7.03       -4.06     12.24 o
 -13  -4   7      471.15      547.77     36.49 o
 -12  -4   7        5.94       -3.61     12.49 o
 -11  -4   7        3.07       -8.44     12.88 o
 -10  -4   7       65.52       54.92     14.17 o
  -9  -4   7      380.05      345.62     28.06 o
  -8  -4   7     1106.31      994.84     28.51 o
  -7  -4   7      250.68      244.45     15.31 o
  -6  -4   7      834.50      863.43     23.05 o
  -5  -4   7     1868.75     1906.67     39.09 o
  -4  -4   7     1995.09     1957.58     31.23 o
  -3  -4   7     5280.28     5164.38     55.25 o
  -2  -4   7        2.77       10.73      5.85 o
  -1  -4   7    12360.58    12210.19     99.16 o
   0  -4   7       84.87       92.52      9.27 o
   1  -4   7     8623.58     8793.37     77.13 o
   2  -4   7      557.23      598.63     17.47 o
   3  -4   7     1378.85     1355.46     22.17 o
   4  -4   7     1587.20     1690.58     27.37 o
   5  -4   7     2250.21     2128.92     37.41 o
   6  -4   7        1.86       -6.03      6.03 o
   7  -4   7      115.67      122.89     11.63 o
   8  -4   7     1511.07     1341.59     29.78 o
   9  -4   7      122.18      103.87     11.70 o
  10  -4   7       39.34       48.79     11.52 o
  11  -4   7       60.67       47.52     10.33 o
  12  -4   7      347.27      357.65     22.84 o
  13  -4   7       49.68       34.88     12.71 o
 -13  -3   7     1292.99     1282.53     49.38 o
 -12  -3   7     1048.10     1026.78     43.22 o
 -11  -3   7        1.95       19.39     12.65 o
 -10  -3   7      947.93      949.97     43.96 o
  -9  -3   7      477.15      549.90     29.91 o
  -8  -3   7      133.71      161.19     16.49 o
  -7  -3   7      155.45      132.43     15.53 o
  -6  -3   7       33.12       34.40      9.32 o
  -5  -3   7     1776.92     1643.50     34.51 o
  -4  -3   7      669.39      736.57     22.63 o
  -3  -3   7     7444.33     7247.73     75.16 o
  -2  -3   7       35.42       63.24      7.61 o
  -1  -3   7     1019.07     1053.25     34.47 o
   0  -3   7     3580.77     3687.16     42.58 o
   1  -3   7     5142.07     4900.53     50.04 o
   2  -3   7      603.51      501.28     16.16 o
   3  -3   7     9864.81     9722.10     78.48 o
   4  -3   7       65.09       78.12      9.14 o
   5  -3   7     1569.58     1569.82     47.17 o
   6  -3   7        2.26       12.89      6.10 o
   7  -3   7     1476.12     1471.25     42.05 o
   8  -3   7      125.40      175.25     17.70 o
   9  -3   7     4175.80     4230.31     63.08 o
  10  -3   7       58.38       41.00     13.46 o
  11  -3   7     2138.70     2076.13     47.74 o
  12  -3   7      529.77      534.84     29.22 o
  13  -3   7      352.16      392.77     24.85 o
  14  -3   7      152.19      136.06     18.68 o
 -13  -2   7      642.72      705.50     41.15 o
 -12  -2   7      682.49      692.04     39.05 o
 -11  -2   7      757.81      704.37     37.20 o
 -10  -2   7       62.21       52.67     14.68 o
  -9  -2   7      360.35      382.51     25.72 o
  -8  -2   7      568.09      499.67     24.26 o
  -7  -2   7        2.99        7.34      7.74 o
  -6  -2   7       26.31       16.69      8.50 o
  -5  -2   7     8090.79     7772.36     81.81 o
  -4  -2   7      202.08      245.48     24.47 o
  -3  -2   7     4613.16     4493.60     55.05 o
  -2  -2   7        0.41       11.63      5.40 o
  -1  -2   7      296.18      231.79     13.43 o
   0  -2   7      107.96      109.06      7.27 o
   1  -2   7     3538.23     3282.10     33.94 o
   2  -2   7       11.85        5.83      4.71 o
   3  -2   7    10287.66    10064.90     87.35 o
   4  -2   7     1407.07     1327.30     25.91 o
   5  -2   7     7930.39     7731.98     67.87 o
   6  -2   7       11.18        9.13      4.85 o
   7  -2   7     2514.12     2379.26     34.29 o
   8  -2   7      714.53      710.57     20.07 o
   9  -2   7     2421.51     2379.39     36.05 o
  10  -2   7      170.30      173.96     13.12 o
  11  -2   7     1764.74     1707.61     32.61 o
  12  -2   7      126.86      114.45     13.50 o
  13  -2   7     1204.15     1109.26     31.89 o
  14  -2   7        0.12       -5.93     10.33 o
 -13  -1   7      393.40      365.16     33.28 o
 -12  -1   7       92.78       80.17     18.12 o
 -11  -1   7     1764.01     1908.01     59.82 o
 -10  -1   7       10.41       -0.49     11.52 o
  -9  -1   7      186.73      216.47     20.49 o
  -8  -1   7     1706.69     1665.81     51.96 o
  -7  -1   7      190.62      150.45     13.94 o
  -6  -1   7      497.54      505.21     24.07 o
  -5  -1   7    12466.29    12857.98    135.56 o
  -4  -1   7     3305.22     3344.95     70.59 o
  -3  -1   7     5721.20     5627.26     62.65 o
  -2  -1   7     3311.81     3500.08     35.18 o
  -1  -1   7     2861.38     2876.25     30.77 o
   0  -1   7      479.29      588.96     13.33 o
   1  -1   7     3915.01     3919.14     39.22 o
   2  -1   7      446.21      338.70     15.01 o
   3  -1   7    16829.92    16797.43    117.73 o
   4  -1   7      508.47      425.53     12.36 o
   5  -1   7     2600.30     2821.66     29.28 o
   6  -1   7       94.92       88.34      6.66 o
   7  -1   7     1960.07     1880.19     22.65 o
   8  -1   7      272.74      248.75     10.90 o
   9  -1   7      535.94      510.20     16.69 o
  10  -1   7      128.53      137.48     10.87 o
  11  -1   7      900.61      952.57     38.81 o
  12  -1   7       62.37       69.64     10.59 o
  13  -1   7      205.97      211.56     18.07 o
  14  -1   7       53.34       30.91     12.09 o
 -13   0   7      341.21      396.00     32.34 o
 -12   0   7       11.88       -3.51     15.55 o
 -11   0   7     2128.07     2083.86     98.00 o
 -10   0   7      271.09      253.27     23.28 o
  -9   0   7      837.88      871.56     33.83 o
  -8   0   7      481.90      473.83     23.62 o
  -7   0   7     1092.98     1037.50     28.28 o
  -6   0   7      702.19      670.51     23.19 o
  -5   0   7        2.89        7.65      8.67 o
  -4   0   7      502.91      593.16     19.70 o
  -3   0   7     4528.17     4565.71     54.30 o
  -2   0   7     1214.04     1097.91     23.87 o
  -1   0   7     6678.54     7216.87     57.24 o
   0   0   7      338.72      354.04     10.97 o
   1   0   7       80.42       43.54      5.15 o
   2   0   7     2301.93     2653.47     27.55 o
   3   0   7    14174.54    13634.29    109.86 o
   4   0   7       10.36       10.48      4.00 o
   5   0   7    14698.67    14006.57     87.10 o
   6   0   7      121.46      171.78      7.45 o
   7   0   7     6014.32     5823.66     41.78 o
   8   0   7     1337.94     1194.33     16.12 o
   9   0   7     1420.47     1464.76     20.54 o
  10   0   7      133.84      107.80      8.90 o
  11   0   7     1257.79     1215.78     25.00 o
  12   0   7      147.58      133.93     12.02 o
  13   0   7      233.03      228.15     23.01 o
  14   0   7       19.19        2.14     14.79 o
  15   0   7      235.98      242.76     25.33 o
 -13   1   7      974.84     1083.65     51.50 o
 -12   1   7     1234.35     1132.61     44.23 o
 -11   1   7      322.08      341.24     27.52 o
 -10   1   7        9.84        2.93     12.07 o
  -9   1   7     1246.41     1299.12     45.25 o
  -8   1   7      820.25      815.76     34.26 o
  -7   1   7     1613.98     1513.84     33.99 o
  -6   1   7      110.82      115.89     11.96 o
  -5   1   7       68.05       57.98     15.44 o
  -4   1   7      359.32      312.43     15.78 o
  -3   1   7      664.95      593.34     20.98 o
  -2   1   7     1117.49     1160.43     24.37 o
  -1   1   7    12775.47    12558.86    104.33 o
   0   1   7     1233.36     1318.01     19.60 o
   1   1   7    13127.40    13419.48     89.76 o
   2   1   7      334.66      415.45     12.42 o
   3   1   7     9676.87     9688.17     74.46 o
   4   1   7     1444.79     1322.62     17.69 o
   5   1   7     4137.57     4026.38     35.43 o
   6   1   7      726.56      756.91     11.27 o
   7   1   7     1680.54     1644.98     18.40 o
   8   1   7     1045.85     1140.25     30.84 o
   9   1   7     7445.68     7145.55     79.00 o
  10   1   7     1960.18     1857.16     24.52 o
  11   1   7      664.43      656.80     15.84 o
  12   1   7      485.25      466.07     19.63 o
  13   1   7       69.45       65.56     10.66 o
  14   1   7      131.35      121.08     14.47 o
  15   1   7      686.31      698.16     38.64 o
 -13   2   7     1066.40     1258.88     68.53 o
 -12   2   7      526.95      556.99     35.97 o
 -11   2   7       76.54       48.70     16.86 o
 -10   2   7      273.85      213.63     21.96 o
  -9   2   7        1.97       -4.21     10.56 o
  -8   2   7     3299.03     3138.05     69.28 o
  -7   2   7       11.57       13.88      8.72 o
  -6   2   7      413.01      423.66     25.08 o
  -5   2   7     2110.78     2087.34     37.52 o
  -4   2   7        2.08       -3.17      5.76 o
  -3   2   7     3209.84     3196.70     43.81 o
  -2   2   7      844.64      801.23     22.67 o
  -1   2   7     3887.71     3793.60     87.56 o
   0   2   7      357.13      367.29     16.16 o
   1   2   7    21344.97    21997.78    143.08 o
   2   2   7      304.05      341.65      8.74 o
   3   2   7     7977.56     7832.23     62.70 o
   4   2   7     2339.32     2659.71     26.11 o
   5   2   7    14114.94    13893.47     88.18 o
   6   2   7     1236.24     1277.47     17.30 o
   7   2   7     1323.29     1334.79     32.59 o
   8   2   7      904.19      855.27     45.16 o
   9   2   7     1232.79     1205.46     27.44 o
  10   2   7        3.52        0.86      7.31 o
  11   2   7      117.85      133.87     17.91 o
  12   2   7     1016.34      989.09     28.93 o
  13   2   7       94.64       92.47     11.96 o
  14   2   7        6.63       12.78     11.91 o
  15   2   7      468.49      457.33     28.56 o
 -13   3   7      187.80      197.00     25.60 o
 -12   3   7      529.10      494.31     34.38 o
 -11   3   7      188.62      208.63     23.76 o
 -10   3   7      339.70      323.77     35.24 o
  -9   3   7       14.78       28.42     18.78 o
  -8   3   7        2.33       -2.02     12.85 o
  -7   3   7      116.59      112.99     21.75 o
  -6   3   7      814.92      876.08     29.37 o
  -5   3   7     6286.34     6283.00     71.35 o
  -4   3   7     5754.78     6061.47     67.80 o
  -3   3   7     2318.06     2339.11     37.05 o
  -2   3   7     2740.07     2701.84     38.54 o
  -1   3   7    14782.76    15508.41    122.93 o
   0   3   7     2228.66     2309.56     35.57 o
   1   3   7    24122.10    24336.48    158.12 o
   2   3   7       91.04       65.68      5.67 o
   3   3   7     6148.84     5947.77     51.62 o
   4   3   7       47.08       40.75      4.37 o
   5   3   7     2859.83     3149.20     25.31 o
   6   3   7      114.07       93.75      5.76 o
   7   3   7     4734.42     4580.10     64.10 o
   8   3   7     2355.85     2152.22     42.07 o
   9   3   7     2980.31     2821.62     50.00 o
  10   3   7      131.64      147.81     11.98 o
  11   3   7     1603.73     1488.04     50.69 o
  12   3   7       11.79        1.20     22.61 o
  13   3   7      481.68      504.84     24.47 o
  14   3   7      356.06      295.55     21.04 o
  15   3   7      521.28      539.83     52.28 o
 -12   4   7      492.74      550.78     37.80 o
 -11   4   7      611.69      472.11     33.55 o
 -10   4   7       24.44       18.62     16.10 o
  -9   4   7      214.86      197.35     23.90 o
  -8   4   7      362.47      320.30     50.45 o
  -7   4   7      646.50      677.26     30.46 o
  -6   4   7      567.09      658.26     29.09 o
  -5   4   7     6267.92     5776.85     76.89 o
  -4   4   7      484.64      473.40     23.65 o
  -3   4   7    11322.94    11437.07    149.23 o
  -2   4   7     2565.88     2656.37     38.80 o
  -1   4   7     3476.86     3602.73     44.34 o
   0   4   7      351.63      269.90     11.26 o
   1   4   7     2791.61     2784.49     34.05 o
   2   4   7     1625.52     1728.84     22.38 o
   3   4   7     9634.43     9634.66     76.61 o
   4   4   7     3175.74     3095.75     28.85 o
   5   4   7    11183.81    11263.86     80.02 o
   6   4   7       96.97       88.17      4.77 o
   7   4   7     1250.46     1199.10     46.32 o
   8   4   7     2169.44     2105.78     52.73 o
   9   4   7      559.52      584.11     32.71 o
  10   4   7      314.04      307.99     26.34 o
  11   4   7     1320.54     1206.19     57.45 o
  12   4   7       25.18       32.18     15.78 o
  13   4   7      304.69      270.07     14.68 o
  14   4   7      379.39      442.78     23.40 o
  15   4   7      180.83      161.48     29.89 o
 -12   5   7      203.45      177.10     25.26 o
 -11   5   7     1279.88     1338.68     65.05 o
 -10   5   7      939.16      891.47     51.01 o
  -9   5   7      790.19      958.47     43.54 o
  -8   5   7      588.66      569.03     36.62 o
  -7   5   7       60.67       63.81     13.23 o
  -6   5   7      371.29      395.37     24.06 o
  -5   5   7      975.57     1019.11     31.34 o
  -4   5   7       11.28       12.46      8.80 o
  -3   5   7     2840.51     2894.74     48.69 o
  -2   5   7      126.52      159.68     18.37 o
  -1   5   7      599.35      613.06     16.49 o
   0   5   7       41.37       30.86      6.58 o
   1   5   7     1107.07     1032.16     20.58 o
   2   5   7      451.57      532.00     16.58 o
   3   5   7     8339.81     8204.44     75.29 o
   4   5   7      106.05       67.87      6.64 o
   5   5   7     7830.67     7819.31     65.80 o
   6   5   7     1063.46     1054.82     18.26 o
   7   5   7     1628.14     1579.65     18.74 o
   8   5   7      648.71      639.15     19.80 o
   9   5   7     3137.69     2999.39     66.19 o
  10   5   7      115.68       85.49     18.20 o
  11   5   7      968.85     1037.76     42.38 o
  12   5   7      133.20      111.39     17.84 o
  13   5   7      883.02      892.66     33.66 o
  14   5   7       32.59       31.52     13.89 o
  15   5   7        4.55       -6.27     11.07 o
 -12   6   7      247.11      234.96     24.66 o
 -11   6   7      733.29      765.44     37.88 o
 -10   6   7      395.99      366.96     29.21 o
  -9   6   7      198.50      221.68     38.93 o
  -8   6   7        4.19       -3.46     13.23 o
  -7   6   7     1293.19     1213.87     44.78 o
  -6   6   7      977.83      908.86     32.14 o
  -5   6   7     1491.53     1584.30     35.27 o
  -4   6   7     2945.60     3024.83     47.49 o
  -3   6   7     6738.93     6780.78     74.27 o
  -2   6   7      144.69      173.10     12.72 o
  -1   6   7      508.15      496.30     19.46 o
   0   6   7     2343.84     2478.63     40.10 o
   1   6   7      854.79      966.54     20.67 o
   2   6   7        0.02        3.21      4.39 o
   3   6   7    20025.58    19953.06    181.17 o
   4   6   7      322.15      341.28     24.13 o
   5   6   7    15522.64    15186.11    178.04 o
   6   6   7      431.75      415.17     12.64 o
   7   6   7      992.92      925.78     19.05 o
   8   6   7     2729.81     2745.40     34.46 o
   9   6   7     3087.93     3063.58     52.02 o
  10   6   7      424.61      397.84     18.08 o
  11   6   7      686.35      657.37     26.65 o
  12   6   7       16.38       23.96      7.12 o
  13   6   7     1185.11     1202.80     26.32 o
  14   6   7        4.84       14.08      7.71 o
  15   6   7        0.87      -11.68     11.68 o
 -11   7   7     1469.68     1566.23     48.15 o
 -10   7   7      229.17      216.39     22.02 o
  -9   7   7      361.69      318.51     26.94 o
  -8   7   7       41.11       37.02     14.04 o
  -7   7   7       28.96       29.79     12.76 o
  -6   7   7       47.01       32.00     10.24 o
  -5   7   7      101.03       99.21     13.01 o
  -4   7   7      385.42      375.77     29.29 o
  -3   7   7     1087.62     1223.37     33.14 o
  -2   7   7      134.06      102.68     12.54 o
  -1   7   7     5716.15     5727.20     71.86 o
   0   7   7      158.04      171.03     13.55 o
   1   7   7     2187.46     1963.10     34.74 o
   2   7   7      161.59      190.18     12.31 o
   3   7   7    10390.85    10713.80     89.17 o
   4   7   7     2308.52     2238.68     31.89 o
   5   7   7     4614.82     4449.16    124.34 o
   6   7   7      366.49      383.45     18.59 o
   7   7   7     6424.56     6131.73     65.90 o
   8   7   7       10.87       35.07      8.22 o
   9   7   7     2356.66     2347.99     54.54 o
  10   7   7        2.75        7.95      9.11 o
  11   7   7      636.89      619.81     50.18 o
  12   7   7       86.89       81.55     14.58 o
  13   7   7      263.90      275.89     17.68 o
  14   7   7      131.35      143.13     14.45 o
  15   7   7        5.12        6.25      9.64 o
 -11   8   7      482.70      438.45     35.85 o
 -10   8   7       42.94       17.50     14.90 o
  -9   8   7      108.62      112.12     22.16 o
  -8   8   7        0.62      -11.63     14.04 o
  -7   8   7     3470.34     3320.85     76.93 o
  -6   8   7      228.15      264.64     22.30 o
  -5   8   7      106.10       67.22     13.42 o
  -4   8   7     1194.63     1086.99     34.26 o
  -3   8   7     1223.33     1246.02     34.65 o
  -2   8   7       15.38       16.21      8.86 o
  -1   8   7    12952.99    12672.10    127.44 o
   0   8   7      319.17      333.87     19.01 o
   1   8   7     5334.59     5340.42     65.87 o
   2   8   7      624.69      664.19     20.43 o
   3   8   7    11352.82    11126.21    102.98 o
   4   8   7      386.76      418.17     13.40 o
   5   8   7     7222.33     7056.16     83.48 o
   6   8   7      253.90      219.49     21.73 o
   7   8   7     4534.40     4379.24     84.89 o
   8   8   7       23.47       32.83     12.21 o
   9   8   7     3514.74     3455.53     73.60 o
  10   8   7      639.94      552.73     30.40 o
  11   8   7     2106.93     2037.31     43.25 o
  12   8   7      379.87      382.79     22.69 o
  13   8   7       70.29       46.78     21.66 o
  14   8   7        1.00        5.82      9.28 o
  15   8   7      402.68      427.70     24.51 o
 -10   9   7       64.56       17.58     16.67 o
  -9   9   7      234.38      262.16     30.74 o
  -8   9   7      183.71      213.73     27.36 o
  -7   9   7      951.19      935.17     45.15 o
  -6   9   7       10.60      -11.73     11.73 o
  -5   9   7      249.57      343.12     24.89 o
  -4   9   7        8.93        9.37     10.66 o
  -3   9   7      357.47      265.53     22.62 o
  -2   9   7      606.84      718.93     27.58 o
  -1   9   7     1926.63     1929.78     50.31 o
   0   9   7      875.48      903.42     27.66 o
   1   9   7    14894.26    14954.13    140.97 o
   2   9   7      999.91     1157.77     28.24 o
   3   9   7     1825.72     1764.07     33.07 o
   4   9   7     1123.53     1234.77     23.87 o
   5   9   7     4198.35     4318.67     54.22 o
   6   9   7      953.04     1012.02     40.92 o
   7   9   7     1843.79     1845.53     63.68 o
   8   9   7      151.17      187.75     21.91 o
   9   9   7      411.18      450.55     32.61 o
  10   9   7        6.17        9.40     12.21 o
  11   9   7      372.27      390.22     24.32 o
  12   9   7      210.86      212.14     35.61 o
  13   9   7        0.97       -8.83      8.83 o
  14   9   7        2.22       -8.86     10.66 o
  15   9   7      689.02      680.94     32.79 o
 -10  10   7        0.32      -13.20     15.86 o
  -9  10   7       51.32       28.86     16.42 o
  -8  10   7       19.05        7.66     16.72 o
  -7  10   7       46.21       38.88     17.93 o
  -6  10   7      125.81      100.08     21.23 o
  -5  10   7     1364.01     1345.36     44.27 o
  -4  10   7       76.96       73.51     14.91 o
  -3  10   7     4530.60     4626.65     74.32 o
  -2  10   7      367.22      281.39     37.31 o
  -1  10   7      706.57      767.23     28.42 o
   0  10   7       50.60       63.84     11.37 o
   1  10   7     5486.37     5524.38     87.24 o
   2  10   7        5.75       16.61      8.38 o
   3  10   7     5170.50     5349.59     66.46 o
   4  10   7      221.28      262.64     18.57 o
   5  10   7     1750.64     1735.56     32.30 o
   6  10   7       51.72       24.67     13.76 o
   7  10   7     2207.91     2201.66     63.55 o
   8  10   7     2134.58     2229.50     64.46 o
   9  10   7     3640.25     3596.82     84.01 o
  10  10   7        4.60       23.13     14.49 o
  11  10   7      777.41      838.70     33.62 o
  12  10   7      500.31      521.06     30.25 o
  13  10   7      872.12      883.31     36.03 o
  14  10   7      168.51      127.67     18.46 o
  15  10   7      716.79      667.72     34.81 o
  -9  11   7       62.56       61.14     20.65 o
  -8  11   7      140.06      128.71     24.38 o
  -7  11   7       22.32       27.16     17.30 o
  -6  11   7        2.48      -11.35     21.15 o
  -5  11   7     3182.41     3248.13     67.16 o
  -4  11   7       25.42       11.83     13.81 o
  -3  11   7     1855.96     1778.65     46.52 o
  -2  11   7       14.62       -3.49     10.62 o
  -1  11   7     1129.46     1128.67     35.39 o
   0  11   7      176.59      189.74     17.76 o
   1  11   7     3167.12     3342.20     56.73 o
   2  11   7      764.56      841.00     27.48 o
   3  11   7     4138.88     4032.74     58.85 o
   4  11   7      369.80      321.29     19.52 o
   5  11   7     2670.34     2480.09     71.23 o
   6  11   7      618.54      688.85     54.26 o
   7  11   7      674.62      811.91     42.14 o
   8  11   7      184.93      129.11     22.23 o
   9  11   7     3545.38     3279.07     83.83 o
  10  11   7       89.04      105.42     16.67 o
  11  11   7     3294.31     3205.45     66.60 o
  12  11   7      290.96      252.73     23.64 o
  13  11   7     1067.09     1117.51     41.13 o
  14  11   7      335.19      325.52     27.45 o
  -8  12   7       90.89       59.74     21.06 o
  -7  12   7       98.41       93.37     22.39 o
  -6  12   7      248.98      235.91     41.39 o
  -5  12   7      818.64      787.21     46.26 o
  -4  12   7       19.11       24.94     13.32 o
  -3  12   7     3304.94     3389.55     66.78 o
  -2  12   7      193.22      162.59     18.30 o
  -1  12   7      189.59      201.71     24.15 o
   0  12   7      172.31      152.32     17.30 o
   1  12   7      517.99      518.79     27.52 o
   2  12   7      260.83      272.57     19.85 o
   3  12   7     5290.79     5159.94    102.03 o
   4  12   7       64.86       51.69     12.62 o
   5  12   7     7525.22     7287.13    103.11 o
   6  12   7      271.12      273.96     52.75 o
   7  12   7     2278.97     2665.71    177.09 o
   8  12   7     4179.62     4159.39     99.14 o
   9  12   7      666.37      638.93     35.68 o
  10  12   7       94.77      102.71     17.21 o
  11  12   7     2339.36     2418.49     60.32 o
  12  12   7       15.09       20.35     13.49 o
  13  12   7      144.47      120.52     19.44 o
  14  12   7        1.86       -9.08     12.21 o
  -7  13   7      659.01      704.58     50.54 o
  -6  13   7      614.53      614.10     45.79 o
  -5  13   7       26.86        8.03     16.63 o
  -4  13   7      136.10      123.45     25.78 o
  -3  13   7      623.49      577.18     49.38 o
  -2  13   7     1206.76     1174.49     40.75 o
  -1  13   7     1875.83     2025.40     50.57 o
   0  13   7       23.31       43.61     14.58 o
   1  13   7      607.66      624.82     31.49 o
   2  13   7      387.11      397.09     24.23 o
   3  13   7     6051.43     6033.67     94.77 o
   4  13   7     1019.81      973.38     44.18 o
   5  13   7     4027.18     4155.86     76.36 o
   6  13   7        0.84      -14.85     14.85 o
   7  13   7     3673.59     3523.42     93.55 o
   8  13   7     1214.06     1372.23     85.78 o
   9  13   7      773.81      704.19     31.77 o
  10  13   7      113.39       92.67     17.96 o
  11  13   7      597.87      604.07     37.87 o
  12  13   7       50.25       15.08     14.41 o
  13  13   7      251.92      227.45     25.91 o
  14  13   7       81.60       42.44     22.27 o
  -6  14   7       32.15        1.76     17.81 o
  -5  14   7        9.02       -8.85     15.27 o
  -4  14   7        0.25       -9.32     14.47 o
  -3  14   7      186.30      213.34     23.77 o
  -2  14   7      225.59      203.00     22.83 o
  -1  14   7     1222.30     1198.52     41.95 o
   0  14   7      428.54      394.58     50.14 o
   1  14   7     1714.66     1521.62     43.55 o
   2  14   7        5.23       10.20     16.07 o
   3  14   7     5104.95     5258.02     91.01 o
   4  14   7      187.27      222.16     49.36 o
   5  14   7     3905.54     3767.30     75.58 o
   6  14   7       91.20       71.15     22.89 o
   7  14   7     1665.39     1704.63     71.94 o
   8  14   7       32.98       64.66     14.78 o
   9  14   7      245.20      305.66     29.39 o
  10  14   7        1.33       -8.36     12.06 o
  11  14   7       13.16       -4.45     13.45 o
  12  14   7        3.11        1.16     13.22 o
  13  14   7      505.70      556.57     39.03 o
  -5  15   7       22.53       13.64     17.29 o
  -4  15   7      110.35      126.26     21.10 o
  -3  15   7      364.46      461.68     88.22 o
  -2  15   7       84.36       78.97     18.06 o
  -1  15   7     1051.54     1040.39     43.77 o
   0  15   7        0.17       18.67     13.46 o
   1  15   7     3515.69     3902.91    119.18 o
   2  15   7       38.09       35.34     14.72 o
   3  15   7     3033.51     2976.94     85.30 o
   4  15   7      473.29      513.67     78.00 o
   5  15   7     1289.68     1199.16     87.70 o
   6  15   7        0.28        9.51     12.07 o
   7  15   7     1686.98     1688.15     48.56 o
   8  15   7      612.80      661.35     35.82 o
   9  15   7       53.19       84.18     19.62 o
  10  15   7        1.45       -9.79     13.77 o
  11  15   7      128.19       90.66     20.70 o
  12  15   7      348.30      294.93     31.08 o
  -4  16   7      290.43      270.30     45.07 o
  -3  16   7      539.93      436.69     31.43 o
  -2  16   7      123.37      167.48     19.52 o
  -1  16   7      574.07      617.77     41.79 o
   0  16   7       76.99      102.93     19.12 o
   1  16   7     2833.96     3084.10     68.29 o
   2  16   7      104.33      139.88     23.00 o
   3  16   7     1677.05     1700.41     66.05 o
   4  16   7       15.77       24.05     12.88 o
   5  16   7      800.85      774.39     40.69 o
   6  16   7      143.52      113.49     19.14 o
   7  16   7     1129.54     1185.29     43.84 o
   8  16   7      332.47      335.40     28.02 o
   9  16   7     1099.71     1148.32    127.32 o
  10  16   7      359.64      375.45     35.27 o
  11  16   7     1215.95     1339.84     55.49 o
  -2  17   7      112.23       73.24     20.38 o
  -1  17   7      535.90      501.91     32.44 o
   0  17   7      477.15      443.66     30.13 o
   1  17   7     1969.55     1919.27     57.49 o
   2  17   7       15.74       15.01     14.01 o
   3  17   7     1828.82     1801.78     65.81 o
   4  17   7      217.41      262.08     33.97 o
   5  17   7      580.45      719.58     44.68 o
   6  17   7      158.02      160.02     22.25 o
   7  17   7       55.98       72.90     24.53 o
   8  17   7      347.18      394.69     31.05 o
   9  17   7      595.83      540.15     42.16 o
  10  17   7       38.77        7.05     24.04 o
   1  18   7      335.36      321.49     31.51 o
   2  18   7        0.26        9.58     14.63 o
   3  18   7     1157.77     1199.05     51.11 o
   4  18   7       85.73       92.17     25.51 o
   5  18   7     2361.21     2325.08     66.20 o
   6  18   7       91.17       76.30     20.21 o
   7  18   7     1913.94     2130.36    115.06 o
   8  18   7      108.98       68.46     28.39 o
  -6 -13   8      183.16      172.11     29.40 o
  -5 -13   8      206.81      211.94     25.50 o
  -4 -13   8      377.65      356.85     36.11 o
  -3 -13   8      121.22      101.60     20.69 o
  -2 -13   8      847.70      860.13     53.34 o
  -1 -13   8      259.14      351.03     30.97 o
   0 -13   8      131.06      144.46     22.72 o
   1 -13   8       13.58       21.19     15.85 o
   2 -13   8      179.32      115.54     21.42 o
   3 -13   8      132.95      152.95     24.59 o
  -7 -12   8        3.62       18.00     24.49 o
  -6 -12   8      118.80      107.57     20.73 o
  -5 -12   8       26.44       14.92     15.24 o
  -4 -12   8       37.97       37.92     14.71 o
  -3 -12   8        0.74       -7.84     14.03 o
  -2 -12   8      402.76      458.81     37.37 o
  -1 -12   8       67.64       73.86     19.04 o
   0 -12   8      818.56      797.32     49.93 o
   1 -12   8        0.57       -4.25     13.27 o
   2 -12   8     1194.80     1332.53     49.72 o
   3 -12   8       85.76      102.03     37.50 o
   4 -12   8      995.22      964.65     50.23 o
   5 -12   8       11.25       32.35     19.58 o
  -9 -11   8       98.57      125.39     33.37 o
  -8 -11   8       35.34       12.24     17.90 o
  -7 -11   8      243.01      273.26     31.55 o
  -6 -11   8       24.51       19.29     14.24 o
  -5 -11   8      367.04      367.40     26.49 o
  -4 -11   8      200.74      196.81     19.83 o
  -3 -11   8        1.25       -0.22     11.68 o
  -2 -11   8      387.47      370.53     25.70 o
  -1 -11   8      239.12      179.78     19.73 o
   0 -11   8     2205.16     2202.91     58.26 o
   1 -11   8       60.68       32.97     15.48 o
   2 -11   8      875.57      937.81     43.69 o
   3 -11   8      343.34      361.52     29.94 o
   4 -11   8     1633.46     1563.57     52.36 o
   5 -11   8      221.63      184.50     24.64 o
   6 -11   8     2152.15     2349.03     65.58 o
   7 -11   8        5.29      -14.25     14.37 o
 -10 -10   8        1.45        3.55     23.37 o
  -9 -10   8      160.98      228.64     39.26 o
  -8 -10   8       47.39       32.38     16.87 o
  -7 -10   8      145.59      170.84     22.09 o
  -6 -10   8      410.35      413.21     29.90 o
  -5 -10   8       93.99       57.87     14.13 o
  -4 -10   8      467.18      553.46     36.06 o
  -3 -10   8      488.16      442.28     28.83 o
  -2 -10   8      317.42      270.69     21.01 o
  -1 -10   8       63.32       37.99     12.50 o
   0 -10   8     4324.61     4633.94     72.70 o
   1 -10   8      423.82      491.10     32.69 o
   2 -10   8     2805.08     2719.75     63.70 o
   3 -10   8       66.44       47.78     15.25 o
   4 -10   8     1453.47     1506.29     91.15 o
   5 -10   8        7.51      -11.26     11.26 o
   6 -10   8      273.34      227.88     29.59 o
   7 -10   8       58.01       49.40     16.49 o
   8 -10   8     1034.50     1028.25     46.99 o
 -10  -9   8       50.32       45.95     25.03 o
  -9  -9   8       92.24       42.79     25.89 o
  -8  -9   8      303.25      393.40     37.84 o
  -7  -9   8        7.12        4.31     11.34 o
  -6  -9   8      937.12      954.41     36.97 o
  -5  -9   8      229.87      213.12     19.45 o
  -4  -9   8      860.14      842.70     41.66 o
  -3  -9   8       45.73       64.17     11.38 o
  -2  -9   8      498.00      546.54     24.79 o
  -1  -9   8      550.14      453.02     23.82 o
   0  -9   8     2755.57     2779.48     59.74 o
   1  -9   8        6.34       37.28     12.12 o
   2  -9   8     2938.90     2889.90     70.99 o
   3  -9   8     1083.23     1126.30     41.08 o
   4  -9   8     1340.14     1445.82     53.20 o
   5  -9   8       61.86       53.75     15.39 o
   6  -9   8      309.63      216.61     30.24 o
   7  -9   8      232.24      229.56     29.80 o
   8  -9   8      985.21     1090.42     43.26 o
   9  -9   8      226.91      255.56     32.87 o
 -11  -8   8      129.75       89.86     30.02 o
 -10  -8   8      991.57      966.42    146.95 o
  -9  -8   8       83.53       41.65     23.67 o
  -8  -8   8        3.52       -4.65     13.26 o
  -7  -8   8      920.52      823.61     37.48 o
  -6  -8   8     1095.10     1072.73     34.18 o
  -5  -8   8       34.14        8.56     10.25 o
  -4  -8   8     1092.04     1049.27     33.28 o
  -3  -8   8        7.82       13.09      8.60 o
  -2  -8   8        7.56       20.25      8.84 o
  -1  -8   8      734.99      703.67     25.05 o
   0  -8   8      416.60      364.31     23.37 o
   1  -8   8     1388.77     1400.27     52.97 o
   2  -8   8      462.53      569.33     31.54 o
   3  -8   8      638.95      721.59     36.15 o
   4  -8   8     1426.21     1305.91     59.39 o
   5  -8   8       57.08       47.77     12.24 o
   6  -8   8     1146.57     1112.82     52.47 o
   7  -8   8       83.07       74.22     14.31 o
   8  -8   8     2010.08     2024.66     62.52 o
   9  -8   8      103.68      172.08     18.26 o
  10  -8   8      725.61      660.15     32.17 o
 -11  -7   8        7.13       -0.13     40.69 o
 -10  -7   8     1840.74     1983.03     80.99 o
  -9  -7   8       70.13       72.23     19.37 o
  -8  -7   8     1052.54     1061.36     38.69 o
  -7  -7   8     1162.48     1135.08     35.44 o
  -6  -7   8        1.44        4.40     12.52 o
  -5  -7   8     1282.80     1219.35     34.67 o
  -4  -7   8       34.38        8.35      7.61 o
  -3  -7   8      562.62      521.78     26.50 o
  -2  -7   8     2163.13     2270.10     55.06 o
  -1  -7   8       33.97       38.33      9.25 o
   0  -7   8     1744.28     1807.08     35.45 o
   1  -7   8       39.19       10.44      7.90 o
   2  -7   8      198.84      240.41     17.99 o
   3  -7   8      206.68      128.13     17.05 o
   4  -7   8     2409.12     2293.83     44.33 o
   5  -7   8     1236.51     1288.56     34.80 o
   6  -7   8     6064.68     6152.55     80.91 o
   7  -7   8       13.33        8.29      9.37 o
   8  -7   8     1737.74     1716.34     40.61 o
   9  -7   8      760.49      814.43     33.03 o
  10  -7   8     1172.10     1263.12     37.62 o
  11  -7   8        2.06       -4.52     11.41 o
 -12  -6   8      704.80      677.64     48.17 o
 -11  -6   8        4.38        0.40     17.55 o
 -10  -6   8      487.67      452.13     47.10 o
  -9  -6   8       59.27       50.30     17.10 o
  -8  -6   8      774.83      740.96     39.38 o
  -7  -6   8        5.23        0.50      9.47 o
  -6  -6   8      197.14      230.44     18.61 o
  -5  -6   8       19.62       26.91     13.21 o
  -4  -6   8       43.50       50.91      8.84 o
  -3  -6   8      605.60      523.07     25.28 o
  -2  -6   8      314.40      311.86     18.54 o
  -1  -6   8     4527.38     4544.32     56.18 o
   0  -6   8     1050.81     1196.66     27.81 o
   1  -6   8      930.29      957.93     24.78 o
   2  -6   8     1533.65     1452.33     36.31 o
   3  -6   8     3554.58     3730.96     64.22 o
   4  -6   8     6453.25     6628.46     80.92 o
   5  -6   8      214.94      239.61     22.23 o
   6  -6   8     5973.04     5994.16     77.20 o
   7  -6   8        3.57        8.07      9.02 o
   8  -6   8     4905.32     4936.46     66.11 o
   9  -6   8       70.28       93.98     12.84 o
  10  -6   8      379.90      350.56     22.15 o
  11  -6   8       44.56       48.13     13.20 o
  12  -6   8      463.15      452.16     69.33 o
 -12  -5   8     1652.19     1710.63     68.04 o
 -11  -5   8        0.36       -1.64     15.94 o
 -10  -5   8      825.47      880.37     57.77 o
  -9  -5   8      608.50      676.24     52.49 o
  -8  -5   8      504.95      527.11     29.65 o
  -7  -5   8      185.37      169.02     14.05 o
  -6  -5   8      201.12      183.26     13.55 o
  -5  -5   8      154.49      123.55     13.37 o
  -4  -5   8      239.01      239.94     16.24 o
  -3  -5   8      154.95      132.01     11.63 o
  -2  -5   8     1605.59     1675.86     31.34 o
  -1  -5   8       98.26       92.21     10.93 o
   0  -5   8     3491.71     3540.97     46.55 o
   1  -5   8      809.58      771.22     22.87 o
   2  -5   8     3766.67     3718.12     46.84 o
   3  -5   8      921.47      898.79     25.48 o
   4  -5   8     3972.82     4068.36     63.50 o
   5  -5   8      604.37      603.22     27.31 o
   6  -5   8     3788.44     3455.22     53.85 o
   7  -5   8      136.50      132.87     13.27 o
   8  -5   8     4179.50     4131.29     57.38 o
   9  -5   8      494.32      539.97     24.62 o
  10  -5   8      847.15      761.01     28.56 o
  11  -5   8       33.77       39.80     11.56 o
  12  -5   8       16.62       20.22     11.97 o
 -12  -4   8      816.94      804.12     49.63 o
 -11  -4   8      101.44       96.10     18.73 o
 -10  -4   8      346.24      382.47     27.27 o
  -9  -4   8      354.29      367.42     30.84 o
  -8  -4   8     1565.67     1554.56     36.79 o
  -7  -4   8       11.26       12.11     11.18 o
  -6  -4   8     2390.73     2418.41     48.34 o
  -5  -4   8       11.62        9.35      7.89 o
  -4  -4   8      535.53      611.77     31.62 o
  -3  -4   8      568.67      586.50     19.85 o
  -2  -4   8      263.75      255.08     14.55 o
  -1  -4   8     4273.29     4646.93     68.64 o
   0  -4   8     5293.02     5093.88     55.93 o
   1  -4   8       10.39        2.91      5.83 o
   2  -4   8     9489.68     9458.98     82.89 o
   3  -4   8      735.60      640.16     22.72 o
   4  -4   8     1752.64     1661.98     33.54 o
   5  -4   8      722.31      784.26     27.98 o
   6  -4   8     1539.46     1468.47     32.78 o
   7  -4   8      748.87      810.98     24.36 o
   8  -4   8     2336.43     2217.92     50.38 o
   9  -4   8      126.71      115.76     12.71 o
  10  -4   8      659.26      707.38     26.06 o
  11  -4   8        0.06       -6.56      8.41 o
  12  -4   8      345.30      370.54     23.86 o
  13  -4   8       19.57       22.54     11.51 o
 -12  -3   8      346.79      443.64     74.51 o
 -11  -3   8        0.28       -4.83     15.23 o
 -10  -3   8      180.04      155.51     19.85 o
  -9  -3   8       76.54       74.47     15.60 o
  -8  -3   8      285.19      279.48     25.02 o
  -7  -3   8      257.04      244.85     16.11 o
  -6  -3   8     4022.09     4063.51     59.05 o
  -5  -3   8      133.54      175.81     14.98 o
  -4  -3   8       28.39       51.24      9.34 o
  -3  -3   8     1108.04     1076.83     26.29 o
  -2  -3   8      199.12      194.37     18.75 o
  -1  -3   8      751.06      761.56     20.23 o
   0  -3   8     1178.86     1067.26     23.10 o
   1  -3   8      795.08      781.48     19.45 o
   2  -3   8     4690.12     4375.33     47.70 o
   3  -3   8      838.52      822.90     22.08 o
   4  -3   8     2712.31     2567.55     45.68 o
   5  -3   8       53.20       52.35      8.81 o
   6  -3   8     2383.24     2322.75     41.39 o
   7  -3   8       65.45       66.84     10.57 o
   8  -3   8     2274.29     2122.70     40.24 o
   9  -3   8        3.96        0.97      7.35 o
  10  -3   8     3207.13     3284.73     48.46 o
  11  -3   8      122.15      147.73     13.88 o
  12  -3   8      592.28      653.79     28.42 o
  13  -3   8      366.77      417.26     25.30 o
 -13  -2   8      625.83      734.12     42.93 o
 -12  -2   8      742.47      814.23     56.46 o
 -11  -2   8       88.13       52.67     16.44 o
 -10  -2   8       17.33       34.79     13.93 o
  -9  -2   8       99.24      110.31     16.75 o
  -8  -2   8      966.10      995.11     31.12 o
  -7  -2   8       39.16       64.97     12.54 o
  -6  -2   8     3182.97     3237.04     51.04 o
  -5  -2   8       17.31       15.54      7.73 o
  -4  -2   8     2353.81     2220.48     43.67 o
  -3  -2   8       73.40       69.72     15.18 o
  -2  -2   8      162.95      176.63     11.46 o
  -1  -2   8      106.79      132.11      8.65 o
   0  -2   8     5431.62     5301.31     48.26 o
   1  -2   8     5253.10     5217.53     47.69 o
   2  -2   8     2787.48     2661.72     31.10 o
   3  -2   8      968.00      947.21     21.75 o
   4  -2   8     6903.57     6607.02     77.83 o
   5  -2   8      469.72      478.05     18.67 o
   6  -2   8     2622.50     2728.36     41.15 o
   7  -2   8      433.65      423.09     17.98 o
   8  -2   8     1668.37     1724.75     30.74 o
   9  -2   8       45.45       52.16     10.78 o
  10  -2   8     4684.00     4553.21     61.06 o
  11  -2   8        9.76       -6.08      8.19 o
  12  -2   8      602.43      561.09     24.23 o
  13  -2   8      717.19      755.18     34.29 o
  14  -2   8      342.40      367.39     25.31 o
 -13  -1   8       99.82       92.37     21.17 o
 -12  -1   8      874.95      946.08     46.10 o
 -11  -1   8       56.63       83.67     17.47 o
 -10  -1   8     2542.33     2482.10     58.65 o
  -9  -1   8      186.73      196.84     23.12 o
  -8  -1   8     2308.76     2468.14     47.55 o
  -7  -1   8       14.97        8.44      8.28 o
  -6  -1   8       50.73       34.54     10.67 o
  -5  -1   8      927.12      974.92     26.86 o
  -4  -1   8       10.03       27.48      8.63 o
  -3  -1   8       36.76       40.27      8.24 o
  -2  -1   8       27.29       24.77      5.09 o
  -1  -1   8      102.88      122.37     13.27 o
   0  -1   8     1425.32     1560.14     22.78 o
   1  -1   8      970.90     1011.46     18.74 o
   2  -1   8     4538.97     4756.61     45.09 o
   3  -1   8      159.18       93.44     11.74 o
   4  -1   8     4051.90     3972.54     48.67 o
   5  -1   8      370.82      412.13     13.68 o
   6  -1   8     3722.19     3609.72     37.20 o
   7  -1   8        7.66       12.56      6.10 o
   8  -1   8     4249.30     4368.01     48.96 o
   9  -1   8      115.04      113.91      9.84 o
  10  -1   8     2004.97     2001.47     37.02 o
  11  -1   8       13.07       -2.17      7.64 o
  12  -1   8     1461.09     1547.52     35.31 o
  13  -1   8        4.70       -9.34      9.34 o
  14  -1   8      743.97      797.41     31.00 o
 -13   0   8      109.24      107.61     21.30 o
 -12   0   8      709.02      700.60     40.80 o
 -11   0   8       16.56       17.24     16.42 o
 -10   0   8     1894.05     2005.37     53.46 o
  -9   0   8        4.31       11.51     11.86 o
  -8   0   8     1071.44     1031.84     41.01 o
  -7   0   8       54.72       52.21     10.53 o
  -6   0   8      145.94      131.45     13.29 o
  -5   0   8      102.91      116.76     13.24 o
  -4   0   8      339.07      312.48     17.32 o
  -3   0   8       98.60      106.37     10.71 o
  -2   0   8        1.99       17.17      6.93 o
  -1   0   8     2193.77     2228.09     28.07 o
   0   0   8     6253.85     6277.94     53.22 o
   1   0   8     5433.75     5833.54     49.88 o
   2   0   8     7902.12     8016.46     61.50 o
   3   0   8      122.42      162.65      8.78 o
   4   0   8     2375.89     2319.75     30.04 o
   5   0   8       16.93       12.35      4.47 o
   6   0   8     7968.93     7824.47     57.44 o
   7   0   8       56.48       61.11      5.86 o
   8   0   8     5195.07     4943.42     67.01 o
   9   0   8       19.19       16.95      6.51 o
  10   0   8      152.89      158.72     10.39 o
  11   0   8      232.11      256.34     20.09 o
  12   0   8     1048.23      972.17     29.15 o
  13   0   8      118.00      111.48     14.04 o
  14   0   8      573.69      548.92     35.68 o
 -12   1   8      830.82      847.38     62.66 o
 -11   1   8       98.61      125.57     20.49 o
 -10   1   8     2842.38     2851.07     63.87 o
  -9   1   8       31.13       38.28     13.76 o
  -8   1   8     1214.10     1283.36     44.05 o
  -7   1   8       91.51      112.47     13.45 o
  -6   1   8      843.50      796.97     37.19 o
  -5   1   8       52.15       38.94      9.26 o
  -4   1   8      825.95      817.53     26.63 o
  -3   1   8      368.25      319.94     18.75 o
  -2   1   8     3784.36     3771.48     48.93 o
  -1   1   8      279.08      235.77     13.31 o
   0   1   8     2620.90     2654.64     30.73 o
   1   1   8       82.54       74.54      6.46 o
   2   1   8    11655.69    11646.20     81.16 o
   3   1   8      922.46      855.85     16.10 o
   4   1   8      448.36      435.30     15.85 o
   5   1   8     1550.63     1655.74     21.43 o
   6   1   8    10981.00    10460.29     69.48 o
   7   1   8      139.88      127.30      6.64 o
   8   1   8     5936.18     5756.96     43.33 o
   9   1   8     1752.19     1679.27     23.81 o
  10   1   8      449.15      493.65     13.68 o
  11   1   8      109.33      104.13     11.69 o
  12   1   8      334.61      336.96     16.53 o
  13   1   8      142.93      101.04     14.38 o
  14   1   8      369.03      382.25     33.79 o
  15   1   8       95.38       69.36     16.54 o
 -12   2   8      909.04      862.38     44.79 o
 -11   2   8        4.35        0.39     13.65 o
 -10   2   8       49.85       57.79     16.05 o
  -9   2   8       46.48       82.98     18.85 o
  -8   2   8     4379.24     4444.12     86.83 o
  -7   2   8        0.82        6.74      8.10 o
  -6   2   8      119.42      130.54     14.94 o
  -5   2   8       15.02       14.83      7.54 o
  -4   2   8     1667.47     1603.66     33.00 o
  -3   2   8      259.47      180.84     12.89 o
  -2   2   8     1009.68     1037.42     27.22 o
  -1   2   8      131.79      106.02      9.37 o
   0   2   8     7948.19     7836.87     69.74 o
   1   2   8      147.10      156.23      8.66 o
   2   2   8     6355.69     6572.28     52.65 o
   3   2   8     3729.77     3730.81     44.40 o
   4   2   8     9110.37     9118.46     66.59 o
   5   2   8      159.11       97.48      6.27 o
   6   2   8     7887.21     7512.61     54.87 o
   7   2   8      172.78      176.50      6.41 o
   8   2   8     5418.48     5077.59     73.49 o
   9   2   8      226.72      241.97     19.50 o
  10   2   8     1975.48     1927.58     45.08 o
  11   2   8        0.81       12.74     17.49 o
  12   2   8       58.64      103.12     26.75 o
  13   2   8        6.99       -2.63      7.64 o
  14   2   8      464.33      494.56     58.39 o
  15   2   8      112.51      153.42     18.38 o
 -12   3   8      666.39      652.08     40.99 o
 -11   3   8       91.52      149.94     21.47 o
 -10   3   8       35.09       17.80     13.47 o
  -9   3   8      614.59      600.71     38.43 o
  -8   3   8       24.50       36.17     15.30 o
  -7   3   8      196.44      170.08     24.47 o
  -6   3   8      610.68      592.83     25.82 o
  -5   3   8      425.47      487.47     36.41 o
  -4   3   8      815.15      822.68     26.55 o
  -3   3   8       42.53       55.19      8.68 o
  -2   3   8     2024.87     1919.02     33.42 o
  -1   3   8      301.33      285.27     15.63 o
   0   3   8     4292.63     4205.62     53.74 o
   1   3   8      175.27      235.89     19.07 o
   2   3   8     9440.68     9848.56     80.32 o
   3   3   8      532.49      498.98     17.44 o
   4   3   8     4651.06     4444.35     39.53 o
   5   3   8      162.01      166.21      7.70 o
   6   3   8      733.26      799.36     12.86 o
   7   3   8      115.24      103.27      5.48 o
   8   3   8     2770.47     2660.26     49.92 o
   9   3   8     2373.32     2328.52     57.02 o
  10   3   8     1517.54     1440.52     52.44 o
  11   3   8       61.03       69.48     19.93 o
  12   3   8     1121.32     1047.50     55.13 o
  13   3   8      190.88      220.20     32.78 o
  14   3   8      624.12      655.64     64.06 o
  15   3   8       67.28       22.24     11.62 o
 -12   4   8     1243.44     1381.92     52.03 o
 -11   4   8       81.79       80.77     19.07 o
 -10   4   8      464.64      496.84     33.49 o
  -9   4   8      143.52      159.51     22.94 o
  -8   4   8      677.16      659.21     39.05 o
  -7   4   8       11.44       -1.68     10.42 o
  -6   4   8     1358.50     1302.64     37.32 o
  -5   4   8       88.36       79.40     11.17 o
  -4   4   8       20.74       17.62      7.97 o
  -3   4   8      677.07      761.45     22.80 o
  -2   4   8       95.32       83.21      9.68 o
  -1   4   8     1892.08     2004.95     36.36 o
   0   4   8     1940.73     2039.40     28.84 o
   1   4   8       35.02       71.26      7.33 o
   2   4   8    12330.04    12477.83    120.10 o
   3   4   8     5598.05     5639.06     75.46 o
   4   4   8     3673.25     3730.66     42.33 o
   5   4   8      306.06      272.57     10.90 o
   6   4   8     2953.21     2828.48     28.92 o
   7   4   8      831.36      785.42     12.29 o
   8   4   8     6981.13     6861.06    188.78 o
   9   4   8       10.47       10.60     11.94 o
  10   4   8     3447.15     3376.30     79.80 o
  11   4   8       36.04       53.90     16.96 o
  12   4   8     2651.14     2626.14     71.48 o
  13   4   8       48.90       96.43     24.74 o
  14   4   8      504.44      526.53     49.88 o
  15   4   8      894.13      975.96     48.12 o
 -12   5   8     1815.71     2035.47     62.71 o
 -11   5   8       76.25       70.66     19.60 o
 -10   5   8      692.06      779.83     42.22 o
  -9   5   8      398.00      381.02     33.14 o
  -8   5   8     1192.36     1191.05     62.79 o
  -7   5   8      392.03      358.48     24.88 o
  -6   5   8     6729.60     6556.88     89.71 o
  -5   5   8      390.55      461.70     25.79 o
  -4   5   8     1861.83     1713.96     39.84 o
  -3   5   8       21.19       29.93     10.91 o
  -2   5   8       50.48       20.93      6.81 o
  -1   5   8      668.42      675.25     18.21 o
   0   5   8     3375.20     3399.21     43.52 o
   1   5   8     1235.41     1478.35     25.75 o
   2   5   8     8423.95     8328.89     67.66 o
   3   5   8      346.10      385.58     17.51 o
   4   5   8      976.83      899.85     17.81 o
   5   5   8       65.75       61.94      5.49 o
   6   5   8     3908.23     3845.75     37.47 o
   7   5   8      319.45      329.16     12.08 o
   8   5   8     1884.36     1904.68     22.13 o
   9   5   8      631.67      655.63    111.53 o
  10   5   8    11791.82    11341.17    156.84 o
  11   5   8      136.75      132.00     20.40 o
  12   5   8     3328.83     3209.37     78.83 o
  13   5   8      201.16      176.69     26.32 o
  14   5   8      742.30      810.54     60.84 o
  15   5   8      367.75      348.56     21.97 o
 -11   6   8       15.60        8.83     13.43 o
 -10   6   8      703.00      748.75     41.83 o
  -9   6   8       26.42        5.00     15.45 o
  -8   6   8      662.31      680.12     52.31 o
  -7   6   8      808.93      725.17     41.13 o
  -6   6   8      222.58      265.02     21.75 o
  -5   6   8      816.32      707.56     29.15 o
  -4   6   8      414.43      423.25     26.48 o
  -3   6   8      152.20      157.86     16.54 o
  -2   6   8        2.88        3.45      6.30 o
  -1   6   8       22.06        7.41      6.26 o
   0   6   8     3644.36     3829.33     48.07 o
   1   6   8      129.08      205.62     16.79 o
   2   6   8     5456.00     5830.60     57.58 o
   3   6   8      335.04      353.08     11.55 o
   4   6   8     1611.14     1545.65     35.23 o
   5   6   8       45.98       11.24      5.58 o
   6   6   8    12424.40    12015.02     96.40 o
   7   6   8     1091.98     1070.54     19.02 o
   8   6   8     3085.00     2997.85     40.54 o
   9   6   8     2456.61     2447.09     35.90 o
  10   6   8     3819.16     3751.85     82.56 o
  11   6   8        1.65        0.20      6.92 o
  12   6   8     1095.98     1071.69     28.20 o
  13   6   8      100.60       96.22     16.25 o
  14   6   8      260.00      288.10     18.89 o
  15   6   8       51.80       36.15     12.94 o
 -11   7   8        1.78        7.92     14.29 o
 -10   7   8     2157.31     2275.40     56.21 o
  -9   7   8        3.87       16.19     13.95 o
  -8   7   8     1604.73     1558.36     47.52 o
  -7   7   8      161.03      124.68     18.00 o
  -6   7   8      334.95      351.84     22.06 o
  -5   7   8       89.88       79.10     12.18 o
  -4   7   8       36.03        9.86      8.69 o
  -3   7   8       92.02       74.84     12.62 o
  -2   7   8       13.56       10.42      7.99 o
  -1   7   8      605.53      579.33     39.59 o
   0   7   8     1155.17     1143.78     38.56 o
   1   7   8     4100.88     4222.14     55.84 o
   2   7   8     3563.27     3449.48     46.78 o
   3   7   8      264.80      238.66     15.02 o
   4   7   8     6127.00     5916.30     62.65 o
   5   7   8      232.71      235.58     12.38 o
   6   7   8     4001.01     3931.12     61.19 o
   7   7   8      597.16      535.42     21.80 o
   8   7   8    12185.90    11492.08    125.51 o
   9   7   8      431.33      419.22     25.07 o
  10   7   8     1474.64     1468.29     42.31 o
  11   7   8      254.64      256.14     55.01 o
  12   7   8     1327.57     1287.63     30.59 o
  13   7   8      334.25      334.83     26.28 o
  14   7   8     1352.84     1351.47     40.24 o
  15   7   8      159.70      199.87     20.20 o
 -10   8   8     1692.49     1693.66     56.48 o
  -9   8   8      324.74      320.66     34.72 o
  -8   8   8      620.83      714.92     44.73 o
  -7   8   8      186.66      175.35     24.62 o
  -6   8   8       36.39       17.63     12.31 o
  -5   8   8        0.01        1.72     10.26 o
  -4   8   8      736.76      811.41     35.57 o
  -3   8   8       58.63       39.43     10.92 o
  -2   8   8     2321.41     2300.98     46.42 o
  -1   8   8     2456.35     2490.19     46.60 o
   0   8   8     1965.12     1658.73     36.39 o
   1   8   8     1226.45     1173.50     28.86 o
   2   8   8     1629.66     1548.39     31.11 o
   3   8   8        3.38        4.74      5.75 o
   4   8   8     3803.84     3817.85     52.03 o
   5   8   8       81.18       73.87      9.03 o
   6   8   8     4950.73     4821.03    169.18 o
   7   8   8      129.09      131.37     18.25 o
   8   8   8     6496.55     6537.63    111.12 o
   9   8   8       31.32       14.18     11.23 o
  10   8   8      294.66      360.61     27.62 o
  11   8   8      258.88      309.48     67.82 o
  12   8   8      473.93      453.25     21.99 o
  13   8   8        1.11        1.35      8.64 o
  14   8   8      439.19      437.78     38.18 o
  15   8   8       26.10       45.45     15.57 o
 -10   9   8      251.36      260.45     28.01 o
  -9   9   8      110.63      128.36     24.83 o
  -8   9   8      368.73      435.91     56.56 o
  -7   9   8     1321.04     1314.58     51.81 o
  -6   9   8       37.41       36.81     16.75 o
  -5   9   8      603.34      664.34     35.02 o
  -4   9   8     1513.33     1484.14     42.27 o
  -3   9   8      186.10      132.12     16.20 o
  -2   9   8        3.82       -3.84      8.18 o
  -1   9   8     1136.97     1162.33     33.02 o
   0   9   8     2331.77     2349.02     44.79 o
   1   9   8       32.61       16.30     10.12 o
   2   9   8     5840.27     5847.42     70.78 o
   3   9   8     1716.59     1795.81     33.40 o
   4   9   8     1237.15     1217.91     23.90 o
   5   9   8      167.33      169.89     13.75 o
   6   9   8     2992.59     3147.31     98.72 o
   7   9   8     1541.12     1501.32     50.09 o
   8   9   8      513.64      580.46     49.36 o
   9   9   8       75.02      105.92     23.74 o
  10   9   8       30.43       29.44     13.85 o
  11   9   8       55.53       58.55     16.09 o
  12   9   8      210.37      225.54     19.04 o
  13   9   8       71.54      104.83     16.72 o
  14   9   8      132.79      164.38     18.33 o
  15   9   8       12.20       26.51     12.24 o
  -9  10   8        3.70        4.69     17.71 o
  -8  10   8      178.07      193.52     28.11 o
  -7  10   8      333.47      362.70     34.67 o
  -6  10   8     1566.63     1600.50     86.29 o
  -5  10   8       29.46       23.04     13.60 o
  -4  10   8      543.78      582.97     32.43 o
  -3  10   8      193.06      213.89     20.26 o
  -2  10   8      992.27      926.83     34.40 o
  -1  10   8      571.42      546.68     31.00 o
   0  10   8     2384.77     2533.38     57.11 o
   1  10   8      370.61      400.04     22.08 o
   2  10   8     4443.59     4545.06     70.70 o
   3  10   8      603.68      572.71     20.97 o
   4  10   8     3359.85     3221.84     49.16 o
   5  10   8      600.00      659.97     41.88 o
   6  10   8     2649.35     2751.77    116.43 o
   7  10   8      188.92      160.88     22.27 o
   8  10   8     4886.88     4862.46    219.30 o
   9  10   8       14.49       15.06     14.49 o
  10  10   8     5739.98     5821.35    216.66 o
  11  10   8      204.66      165.90     23.97 o
  12  10   8     1610.14     1581.80     57.37 o
  13  10   8      356.96      399.91     26.90 o
  14  10   8      830.38      836.68     82.73 o
  15  10   8      199.75      218.16     58.78 o
  -9  11   8        2.35       -0.75     34.67 o
  -8  11   8      259.52      262.02     32.03 o
  -7  11   8        2.82       -1.30     16.18 o
  -6  11   8     1980.07     2055.54     66.13 o
  -5  11   8       34.99       48.20     19.91 o
  -4  11   8      371.29      392.27     35.89 o
  -3  11   8      523.27      448.37     31.99 o
  -2  11   8      963.07     1019.10     35.31 o
  -1  11   8      180.30      168.03     18.18 o
   0  11   8     2199.76     2227.94     47.59 o
   1  11   8      668.40      534.81     26.32 o
   2  11   8     2232.68     2197.80     43.59 o
   3  11   8     1007.41      991.08     32.66 o
   4  11   8     1676.22     1696.28     36.77 o
   5  11   8        0.79       -8.45     12.29 o
   6  11   8      590.49      487.86     38.57 o
   7  11   8       53.31       52.62     21.10 o
   8  11   8     1554.01     1578.84     58.12 o
   9  11   8       69.62       36.40     17.71 o
  10  11   8     2891.55     2977.59     80.01 o
  11  11   8      492.56      487.85     31.02 o
  12  11   8     1249.91     1256.65     42.05 o
  13  11   8      400.59      409.13     32.67 o
  14  11   8     1261.13     1190.81     51.19 o
  -8  12   8      219.49      208.83     31.20 o
  -7  12   8      220.67      191.78     28.20 o
  -6  12   8      652.53      647.56     45.95 o
  -5  12   8      107.53       60.56     25.51 o
  -4  12   8     1010.30     1070.88     69.51 o
  -3  12   8        1.11      -10.81     10.81 o
  -2  12   8      216.11      177.72     19.86 o
  -1  12   8     1457.30     1466.66     41.98 o
   0  12   8       46.47       53.92     12.50 o
   1  12   8        0.08        0.00      9.02 o
   2  12   8     1037.60     1204.32     34.34 o
   3  12   8     7131.22     7353.11    103.89 o
   4  12   8     1874.88     1978.18     50.17 o
   5  12   8      137.94      121.16     16.45 o
   6  12   8     1643.53     1638.04     94.58 o
   7  12   8      338.10      317.46     34.00 o
   8  12   8     5178.53     5316.96    114.98 o
   9  12   8      213.62      174.37     26.79 o
  10  12   8     2588.85     2532.99     77.86 o
  11  12   8       28.21       25.20     17.31 o
  12  12   8     1224.32     1215.65     46.16 o
  13  12   8      257.22      250.80     25.05 o
  14  12   8       64.00       84.71     18.11 o
  -7  13   8      200.38      242.59     31.99 o
  -6  13   8      151.24      152.78     41.87 o
  -5  13   8       56.81       48.82     19.93 o
  -4  13   8      217.36      228.14     24.09 o
  -3  13   8      643.15      589.07     34.81 o
  -2  13   8       17.80        0.13     11.93 o
  -1  13   8      592.11      537.61     31.03 o
   0  13   8       69.32       79.71     15.77 o
   1  13   8      334.85      266.01     21.80 o
   2  13   8      400.78      340.85     26.81 o
   3  13   8      276.58      291.73     24.43 o
   4  13   8     4281.97     4023.23     89.39 o
   5  13   8        3.46       -7.96     17.84 o
   6  13   8     7044.20     6988.88    140.53 o
   7  13   8      613.91      589.81     46.04 o
   8  13   8     2302.19     2193.24     74.78 o
   9  13   8     2033.38     2095.00     74.98 o
  10  13   8     1313.04     1310.35     47.14 o
  11  13   8      117.56      119.64     22.52 o
  12  13   8      566.08      629.88     38.81 o
  13  13   8       69.40       86.43     19.15 o
  -6  14   8       36.50       52.94     22.93 o
  -5  14   8      126.43       97.38     35.39 o
  -4  14   8       28.77       26.16     19.49 o
  -3  14   8       37.57       47.35     16.39 o
  -2  14   8      526.32      575.76     40.90 o
  -1  14   8      130.53      148.39     19.79 o
   0  14   8     2912.83     2979.56     62.46 o
   1  14   8      394.64      393.48     32.48 o
   2  14   8      683.81      663.82     37.70 o
   3  14   8     1367.85     1367.30     55.93 o
   4  14   8     1671.93     1658.40     81.01 o
   5  14   8       10.29       13.13     23.74 o
   6  14   8     2588.75     2709.97     85.78 o
   7  14   8       66.51       36.56     20.27 o
   8  14   8     3561.36     3425.78     97.30 o
   9  14   8      110.22      117.80     26.41 o
  10  14   8     1630.75     1613.17     54.45 o
  11  14   8       24.56       22.07     14.98 o
  12  14   8      259.64      286.82     28.55 o
  13  14   8        0.08      -12.26     12.26 o
  -5  15   8        3.36       -0.10     16.68 o
  -4  15   8       11.54       31.50     18.82 o
  -3  15   8       26.96       16.77     16.80 o
  -2  15   8       77.92       85.78     18.71 o
  -1  15   8       48.93       53.54     15.88 o
   0  15   8     1717.85     1735.39     57.82 o
   1  15   8        0.04       -6.42     14.04 o
   2  15   8     1777.98     1693.19     66.74 o
   3  15   8      637.61      532.44     42.24 o
   4  15   8     2134.11     2316.91    163.15 o
   5  15   8      174.61      172.66     29.83 o
   6  15   8     1850.68     1849.59     74.01 o
   7  15   8        7.84        2.64     18.40 o
   8  15   8     3675.57     3566.00     70.72 o
   9  15   8       65.63       24.12     16.23 o
  10  15   8      858.47      919.93     50.42 o
  11  15   8      305.33      240.76     34.90 o
  12  15   8      234.53      213.58     39.71 o
  -3  16   8      225.61      246.84     32.90 o
  -2  16   8      523.12      558.74     42.34 o
  -1  16   8      848.96      968.62     71.11 o
   0  16   8      773.30      769.00     64.22 o
   1  16   8        6.52       -0.80     16.49 o
   2  16   8     1683.85     1845.98     72.63 o
   3  16   8        1.54       17.87     16.28 o
   4  16   8      291.72      324.05     56.52 o
   5  16   8      223.65      169.21     30.69 o
   6  16   8      270.10      263.34     25.01 o
   7  16   8        0.74      -10.53     10.53 o
   8  16   8     3005.77     3098.97     68.34 o
   9  16   8       26.37       62.83     20.34 o
  10  16   8     1286.66     1408.08     55.79 o
  11  16   8       29.66       39.69     26.17 o
  -1  17   8      153.95      201.04     23.05 o
   0  17   8      143.21      152.41     25.95 o
   1  17   8      153.21      175.76     27.11 o
   2  17   8      793.19      898.57     80.18 o
   3  17   8      184.48      218.71     24.56 o
   4  17   8     1015.84      996.70     55.53 o
   5  17   8       13.61       29.17     15.40 o
   6  17   8      257.06      214.92     24.89 o
   7  17   8      108.28       93.28     18.76 o
   8  17   8      648.96      640.18     39.32 o
   9  17   8        0.14       -5.69     21.22 o
  10  17   8      474.15      493.60     70.08 o
   1  18   8        2.88        2.00     14.57 o
   2  18   8       10.93       17.49     15.26 o
   3  18   8      159.69      129.78     26.80 o
   4  18   8     1167.89     1175.50     86.47 o
   5  18   8      436.26      513.09     63.63 o
   6  18   8      521.86      550.24     38.72 o
   7  18   8      327.23      312.50     36.22 o
  -3 -13   9      207.15      248.40     32.69 o
  -2 -13   9        6.51      -15.71     15.73 o
  -1 -13   9       10.16       -9.78     13.18 o
   0 -13   9      261.18      298.77     30.56 o
  -6 -12   9       14.48        4.85     15.37 o
  -5 -12   9        0.68       13.83     17.46 o
  -4 -12   9        3.82       -2.85     15.45 o
  -3 -12   9      257.43      211.22     25.91 o
  -2 -12   9      366.46      360.34     36.82 o
  -1 -12   9      362.93      448.58     33.12 o
   0 -12   9       48.09       47.07     16.70 o
   1 -12   9      115.81       91.32     21.97 o
   2 -12   9      418.45      387.33     33.50 o
   3 -12   9      580.17      612.63     40.88 o
   4 -12   9       14.46       43.74     18.01 o
  -7 -11   9      120.79      142.07     26.53 o
  -6 -11   9      117.67      155.74     32.01 o
  -5 -11   9      213.19      237.19     23.22 o
  -4 -11   9        1.01      -11.23     11.23 o
  -3 -11   9       12.35        8.08     13.72 o
  -2 -11   9        2.87       -3.99     11.19 o
  -1 -11   9       22.50       28.51     15.99 o
   0 -11   9       99.67       76.61     17.75 o
   1 -11   9     2564.33     2658.55     67.00 o
   2 -11   9       15.80       -1.66     13.85 o
   3 -11   9      684.90      751.99     42.93 o
   4 -11   9      462.36      488.95     39.27 o
   5 -11   9      775.87      678.75     70.16 o
   6 -11   9       43.23       80.17     24.70 o
  -9 -10   9      349.35      389.61     66.32 o
  -8 -10   9      159.12      174.11     27.61 o
  -7 -10   9      736.67      733.83     49.38 o
  -6 -10   9      229.61      226.82     25.68 o
  -5 -10   9       91.01       54.52     28.29 o
  -4 -10   9      197.35      167.97     24.48 o
  -3 -10   9      533.47      580.81     41.65 o
  -2 -10   9      206.82      227.10     20.96 o
  -1 -10   9      893.36      875.67     36.66 o
   0 -10   9      671.63      650.99     37.58 o
   1 -10   9     2048.96     2181.01     58.55 o
   2 -10   9       48.94       50.45     16.03 o
   3 -10   9      537.01      502.65     34.62 o
   4 -10   9        1.08       13.44     13.10 o
   5 -10   9      280.81      308.43     28.74 o
   6 -10   9      444.45      456.19     35.09 o
   7 -10   9     1064.33      965.64     49.60 o
  -9  -9   9      332.87      312.04     90.81 o
  -8  -9   9        2.61        6.48     16.06 o
  -7  -9   9      527.87      458.22     31.80 o
  -6  -9   9      154.01      149.69     18.59 o
  -5  -9   9     1505.94     1726.45     45.32 o
  -4  -9   9      129.00      128.13     17.03 o
  -3  -9   9      590.07      534.13     25.88 o
  -2  -9   9      865.12     1053.16     31.63 o
  -1  -9   9      764.22      792.77     33.82 o
   0  -9   9        2.10       -1.74      9.94 o
   1  -9   9      571.36      672.46     36.98 o
   2  -9   9        0.05      -11.27     11.27 o
   3  -9   9      619.11      553.32     34.75 o
   4  -9   9      122.23      158.80     20.31 o
   5  -9   9      730.52      688.54     92.67 o
   6  -9   9       63.44       48.04     16.59 o
   7  -9   9      402.55      367.51     30.80 o
   8  -9   9       15.31       53.88     16.78 o
 -10  -8   9       48.96        3.36     23.28 o
  -9  -8   9     1126.31     1160.55    125.10 o
  -8  -8   9      148.14      200.84     29.22 o
  -7  -8   9      370.89      439.64     30.51 o
  -6  -8   9      167.14      147.10     18.33 o
  -5  -8   9     1043.75     1158.04     36.95 o
  -4  -8   9       40.03       33.80     11.84 o
  -3  -8   9     1094.04     1086.33     30.11 o
  -2  -8   9        6.27        1.96      8.24 o
  -1  -8   9       22.38        0.04      8.07 o
   0  -8   9        2.97        7.97      9.85 o
   1  -8   9      419.67      483.98     30.33 o
   2  -8   9      750.45      773.05     38.05 o
   3  -8   9      550.04      628.57     37.44 o
   4  -8   9     1411.37     1554.84     46.86 o
   5  -8   9     1412.79     1432.00     54.54 o
   6  -8   9       68.28       46.02     14.40 o
   7  -8   9      808.97      833.68     42.24 o
   8  -8   9      132.87      117.23     21.39 o
   9  -8   9     1069.21     1057.96     40.55 o
 -11  -7   9     2330.38     2587.97     99.35 o
 -10  -7   9       26.16      -18.38     24.12 o
  -9  -7   9     1753.61     1624.06     85.16 o
  -8  -7   9       44.20       35.28     17.25 o
  -7  -7   9      757.20      782.34     38.07 o
  -6  -7   9       76.75       78.50     13.91 o
  -5  -7   9      616.28      680.70     32.23 o
  -4  -7   9      413.24      365.92     23.62 o
  -3  -7   9     1532.07     1509.34     33.84 o
  -2  -7   9      133.58      131.95     13.71 o
  -1  -7   9      173.79      184.80     15.23 o
   0  -7   9      690.79      796.88     53.54 o
   1  -7   9      223.18      211.09     18.85 o
   2  -7   9       64.42       74.05     14.10 o
   3  -7   9     1653.29     1640.93     45.64 o
   4  -7   9       85.35       83.76     15.83 o
   5  -7   9     1430.51     1308.61     35.91 o
   6  -7   9       20.16       10.75     10.47 o
   7  -7   9     2680.18     2832.45     54.98 o
   8  -7   9        8.88       17.94     12.00 o
   9  -7   9     1197.35     1234.06     39.13 o
  10  -7   9       22.97       29.07     13.08 o
 -11  -6   9     2237.49     2103.32     71.35 o
 -10  -6   9       17.03       26.20     22.11 o
  -9  -6   9     1349.71     1457.38     74.80 o
  -8  -6   9        1.96       -9.63     11.70 o
  -7  -6   9     1068.02      951.73     40.25 o
  -6  -6   9        0.17       -6.07      9.23 o
  -5  -6   9       83.70       64.81     12.88 o
  -4  -6   9      503.14      528.42     22.04 o
  -3  -6   9      700.42      835.04     24.99 o
  -2  -6   9      465.20      497.96     22.09 o
  -1  -6   9     1502.00     1396.70     31.41 o
   0  -6   9       80.94       64.94     10.47 o
   1  -6   9      946.21     1105.23     31.21 o
   2  -6   9        5.36        1.35      9.89 o
   3  -6   9     1141.71     1038.88     35.57 o
   4  -6   9      458.22      423.98     30.89 o
   5  -6   9     4558.60     4461.60     65.14 o
   6  -6   9        2.42        7.72     10.33 o
   7  -6   9     3172.66     3006.42     54.49 o
   8  -6   9      417.47      446.49     27.92 o
   9  -6   9      854.84      900.06     34.92 o
  10  -6   9        6.95       15.48     10.62 o
  11  -6   9     1943.09     2017.68     45.60 o
 -11  -5   9      839.39      839.83     91.40 o
 -10  -5   9       47.17       30.75     18.60 o
  -9  -5   9     2114.05     2259.02     84.68 o
  -8  -5   9      486.48      470.88     30.23 o
  -7  -5   9     2310.88     2452.98     63.30 o
  -6  -5   9     1355.98     1422.57     37.54 o
  -5  -5   9       72.13       87.10     13.03 o
  -4  -5   9      370.96      368.31     19.86 o
  -3  -5   9        1.69       -0.20      6.82 o
  -2  -5   9      141.88       81.89     10.33 o
  -1  -5   9       96.14       92.31     10.75 o
   0  -5   9       55.35       67.88      9.82 o
   1  -5   9     1109.73     1193.78     27.23 o
   2  -5   9        3.13       -6.97      6.97 o
   3  -5   9       40.93       40.89     12.89 o
   4  -5   9       75.05       79.42     13.71 o
   5  -5   9     3287.08     3281.04     52.96 o
   6  -5   9     1354.71     1182.98     32.67 o
   7  -5   9     2176.50     2119.69     43.74 o
   8  -5   9       80.75       74.03     12.95 o
   9  -5   9      109.99      157.24     16.38 o
  10  -5   9       12.74       14.87      9.78 o
  11  -5   9     1213.80     1181.81     35.09 o
  12  -5   9        5.43       -2.39     11.59 o
 -12  -4   9      148.39      142.25     27.84 o
 -11  -4   9      280.99      264.79     32.12 o
 -10  -4   9      193.82      151.31     31.76 o
  -9  -4   9     1214.53     1199.81     57.00 o
  -8  -4   9      307.76      303.02     29.17 o
  -7  -4   9      223.01      201.41     15.88 o
  -6  -4   9     2479.12     2298.99     40.28 o
  -5  -4   9       35.80       42.45     10.33 o
  -4  -4   9       37.03       44.19     10.57 o
  -3  -4   9      305.69      333.79     17.20 o
  -2  -4   9       48.13       67.28      9.32 o
  -1  -4   9     1445.31     1507.46     30.02 o
   0  -4   9       56.47       55.19      8.67 o
   1  -4   9      167.42      154.07     11.91 o
   2  -4   9        1.66       -1.37      6.41 o
   3  -4   9      847.76      885.39     49.49 o
   4  -4   9      101.87      136.53     15.21 o
   5  -4   9      698.75      570.10     38.07 o
   6  -4   9     1374.91     1330.84     32.72 o
   7  -4   9     1746.90     1727.01     37.90 o
   8  -4   9      699.07      716.54     31.44 o
   9  -4   9     1532.34     1588.87     38.46 o
  10  -4   9        1.19        5.66      8.62 o
  11  -4   9      245.03      213.43     17.05 o
  12  -4   9       92.23      112.54     16.86 o
 -12  -3   9       27.17       12.28     18.60 o
 -11  -3   9      442.00      449.97     43.42 o
 -10  -3   9       33.32        9.56     13.48 o
  -9  -3   9     1139.52     1220.85     41.71 o
  -8  -3   9       15.98       22.94     12.19 o
  -7  -3   9      384.78      388.67     20.69 o
  -6  -3   9       31.77       45.78     11.60 o
  -5  -3   9      227.88      292.81     21.62 o
  -4  -3   9      990.91      925.68     28.20 o
  -3  -3   9      292.05      319.69     17.61 o
  -2  -3   9      163.10      150.23     11.79 o
  -1  -3   9      506.88      519.93     19.23 o
   0  -3   9      764.54      748.96     21.04 o
   1  -3   9     4786.18     4549.67     68.08 o
   2  -3   9     2120.38     2203.88     33.58 o
   3  -3   9     3612.93     3564.16     49.39 o
   4  -3   9       10.54        8.83      7.91 o
   5  -3   9     2072.11     1951.93     41.45 o
   6  -3   9       49.06       73.90     10.36 o
   7  -3   9     2070.20     1992.33     42.60 o
   8  -3   9      694.66      678.57     25.38 o
   9  -3   9     1585.28     1407.12     41.31 o
  10  -3   9        1.04       -1.16      7.81 o
  11  -3   9     1099.91     1158.84     30.43 o
  12  -3   9       30.62       24.67     11.23 o
  13  -3   9     1149.97     1152.66     43.29 o
 -12  -2   9      350.80      365.88     31.65 o
 -11  -2   9      720.82      793.99     42.11 o
 -10  -2   9      366.40      408.06     29.55 o
  -9  -2   9     1901.06     1908.89     51.16 o
  -8  -2   9        0.32       -3.01      9.14 o
  -7  -2   9     1092.13     1037.93     37.02 o
  -6  -2   9        0.68       -8.24      8.24 o
  -5  -2   9     3431.00     3616.10     66.65 o
  -4  -2   9       36.68       20.44      8.47 o
  -3  -2   9     2716.65     2722.75     44.98 o
  -2  -2   9      927.69      929.51     22.85 o
  -1  -2   9     1142.59     1234.67     20.92 o
   0  -2   9       62.73       78.76      7.46 o
   1  -2   9      859.23      928.79     18.84 o
   2  -2   9      122.87      135.33      9.13 o
   3  -2   9      552.69      512.12     18.38 o
   4  -2   9      284.21      266.76     17.44 o
   5  -2   9      584.92      602.59     23.69 o
   6  -2   9      311.07      309.06     16.86 o
   7  -2   9     3283.21     3287.38     48.46 o
   8  -2   9        0.99       -5.46      6.98 o
   9  -2   9     3444.99     3434.68     51.65 o
  10  -2   9       54.84       52.43     10.77 o
  11  -2   9     2483.56     2627.69     42.60 o
  12  -2   9       38.63       16.25     10.11 o
  13  -2   9      867.93      841.86     32.83 o
 -12  -1   9      195.32      238.05     26.29 o
 -11  -1   9     2632.96     2698.07     66.04 o
 -10  -1   9       32.37       57.02     15.47 o
  -9  -1   9     1593.70     1658.51     53.73 o
  -8  -1   9      747.00      726.34     36.27 o
  -7  -1   9     2840.08     2937.08     52.44 o
  -6  -1   9     2773.96     2697.99     53.71 o
  -5  -1   9     1364.04     1455.39     37.21 o
  -4  -1   9       82.03       61.99     10.57 o
  -3  -1   9      828.49      884.92     20.19 o
  -2  -1   9      194.00      238.49     11.92 o
  -1  -1   9      839.64      872.85     18.00 o
   0  -1   9        9.57        4.05      4.49 o
   1  -1   9      114.36      132.71      8.76 o
   2  -1   9       87.45       67.63      6.73 o
   3  -1   9     1567.80     1526.58     25.23 o
   4  -1   9       73.66       75.03     10.59 o
   5  -1   9     6157.03     6125.82     67.59 o
   6  -1   9      299.20      280.49     14.43 o
   7  -1   9      346.55      338.43     17.55 o
   8  -1   9     1064.68     1032.94     25.70 o
   9  -1   9     3155.28     3069.09     46.71 o
  10  -1   9      552.04      496.61     20.98 o
  11  -1   9     6568.71     6584.69     69.46 o
  12  -1   9       67.27       58.13     11.99 o
  13  -1   9     1090.97     1064.35     36.22 o
  14  -1   9      257.03      248.66     20.70 o
 -12   0   9       45.51       71.80     19.50 o
 -11   0   9     4420.90     4356.19     93.43 o
 -10   0   9       19.44       16.47     14.21 o
  -9   0   9     1326.60     1377.34     65.48 o
  -8   0   9       34.30       37.85     13.76 o
  -7   0   9      746.02      846.07     36.08 o
  -6   0   9       80.87       68.80     11.75 o
  -5   0   9      784.78      715.77     27.84 o
  -4   0   9       34.30       38.02     10.67 o
  -3   0   9      554.81      498.94     27.59 o
  -2   0   9      437.00      355.30     14.41 o
  -1   0   9     3521.84     3544.67     51.85 o
   0   0   9      130.83      143.37      9.07 o
   1   0   9     3832.10     4088.11     41.36 o
   2   0   9      316.12      333.53     14.22 o
   3   0   9     2517.37     2474.14     43.08 o
   4   0   9     3406.29     3348.81     44.82 o
   5   0   9    10082.03     9841.46     98.39 o
   6   0   9      225.83      197.01     11.15 o
   7   0   9     5262.63     5430.76     56.84 o
   8   0   9      618.16      543.11     17.71 o
   9   0   9     1601.96     1593.19     52.31 o
  10   0   9      417.08      406.44     26.93 o
  11   0   9     1955.96     1866.84     33.65 o
  12   0   9      856.57      775.67     27.74 o
  13   0   9     2571.40     2576.59     76.03 o
  14   0   9      246.36      229.40     32.75 o
 -12   1   9      174.82      195.45     30.35 o
 -11   1   9     3204.90     3345.77     74.45 o
 -10   1   9       39.72       26.68     15.16 o
  -9   1   9     1448.55     1539.10     70.58 o
  -8   1   9       25.44       35.38     12.74 o
  -7   1   9      316.27      365.14     23.02 o
  -6   1   9       53.20       57.05     10.88 o
  -5   1   9      646.15      766.36     25.32 o
  -4   1   9     1980.08     2094.56     58.41 o
  -3   1   9      143.99      185.50     16.75 o
  -2   1   9     1274.47     1179.68     27.52 o
  -1   1   9        4.82       10.98      5.71 o
   0   1   9     1894.97     1925.96     27.07 o
   1   1   9     2549.78     2631.67     40.25 o
   2   1   9     1318.12     1317.30     26.72 o
   3   1   9     1288.19     1209.89     20.96 o
   4   1   9      675.40      632.64     19.03 o
   5   1   9     3188.65     3246.36     34.54 o
   6   1   9      719.17      742.71     20.41 o
   7   1   9     8399.03     8200.55     65.55 o
   8   1   9     2151.36     1976.51     38.01 o
   9   1   9      883.36      858.07     19.16 o
  10   1   9      728.93      726.34     34.43 o
  11   1   9      310.22      284.47     13.76 o
  12   1   9        8.49       11.84      7.02 o
  13   1   9     2393.35     2435.57    107.30 o
  14   1   9      210.34      177.73     19.32 o
 -12   2   9        2.26        2.46     24.58 o
 -11   2   9     1697.07     1718.07     55.01 o
 -10   2   9        4.69        6.08     13.28 o
  -9   2   9     1846.99     1848.47     74.27 o
  -8   2   9      275.54      242.44     21.98 o
  -7   2   9      467.12      455.27     24.54 o
  -6   2   9        2.58        2.07      8.10 o
  -5   2   9     1314.24     1329.50     32.59 o
  -4   2   9      127.50      139.19     15.13 o
  -3   2   9     4846.23     4663.67     59.43 o
  -2   2   9      135.02      123.18     12.67 o
  -1   2   9      675.60      678.51     20.63 o
   0   2   9      958.46      939.66     20.43 o
   1   2   9     3038.60     2819.32     35.89 o
   2   2   9       27.57        9.97      4.46 o
   3   2   9      310.12      304.58     11.66 o
   4   2   9     1345.02     1318.67     22.86 o
   5   2   9     6639.11     6581.53     54.05 o
   6   2   9      655.54      677.65     14.24 o
   7   2   9    11183.25    10815.89     76.04 o
   8   2   9        0.03        5.14      4.21 o
   9   2   9     3959.23     4037.43     55.21 o
  10   2   9        2.74        1.44      5.77 o
  11   2   9     1672.26     1513.31     69.71 o
  12   2   9       22.32       29.01     18.87 o
  13   2   9      681.89      651.66     56.89 o
  14   2   9       26.11        7.00     10.36 o
  15   2   9     1641.79     1771.91     60.52 o
 -12   3   9        5.83        9.77     16.96 o
 -11   3   9      270.43      295.87     28.89 o
 -10   3   9      127.99       78.99     17.71 o
  -9   3   9     1968.40     1961.76     62.18 o
  -8   3   9      522.77      521.44     35.36 o
  -7   3   9     3209.46     3179.70     67.55 o
  -6   3   9     1162.52     1158.29     32.38 o
  -5   3   9      689.07      755.09     26.37 o
  -4   3   9       93.76       74.92     10.96 o
  -3   3   9        2.31        0.74      7.46 o
  -2   3   9      495.73      391.76     24.41 o
  -1   3   9      262.43      229.51     15.68 o
   0   3   9       26.48       49.55      8.49 o
   1   3   9     3455.68     3539.72     40.56 o
   2   3   9      537.14      541.28     13.09 o
   3   3   9      847.25      872.66     17.73 o
   4   3   9     1262.88     1336.23     23.09 o
   5   3   9     4175.67     4084.55     38.81 o
   6   3   9      149.47      194.17      8.85 o
   7   3   9      866.94      787.41     13.96 o
   8   3   9      702.38      687.89     21.37 o
   9   3   9     2990.64     3056.64     57.67 o
  10   3   9       79.63       73.78     13.97 o
  11   3   9     2554.67     2550.07    132.53 o
  12   3   9        0.12       -2.81     13.36 o
  13   3   9      338.77      236.36     35.89 o
  14   3   9       22.09       16.72     22.41 o
  15   3   9     1144.59     1299.96     76.03 o
 -11   4   9      348.79      349.35     31.23 o
 -10   4   9       99.07       80.09     21.21 o
  -9   4   9      939.44     1040.34     69.18 o
  -8   4   9      267.13      243.50     47.09 o
  -7   4   9     1636.60     1567.28     43.80 o
  -6   4   9     2163.22     2111.09     48.58 o
  -5   4   9     2392.40     2342.55     49.62 o
  -4   4   9      114.81      114.54     12.78 o
  -3   4   9      251.27      236.78     18.90 o
  -2   4   9      428.41      388.10     18.65 o
  -1   4   9     1071.38      931.11     23.78 o
   0   4   9      300.27      322.49     15.58 o
   1   4   9       46.15       66.45      6.64 o
   2   4   9       17.99       16.71      5.62 o
   3   4   9     1886.88     1800.49     30.03 o
   4   4   9     3155.51     3131.56     46.33 o
   5   4   9     2896.02     2841.05     31.13 o
   6   4   9       43.97       48.39      5.38 o
   7   4   9      548.09      506.38     11.61 o
   8   4   9     1730.41     1678.82     20.70 o
   9   4   9     2631.36     2680.85    168.43 o
  10   4   9     2630.01     2438.06     64.97 o
  11   4   9      692.61      689.71     42.55 o
  12   4   9        2.55       17.78     15.51 o
  13   4   9     1430.27     1367.18     76.11 o
  14   4   9      106.88       80.18     27.25 o
  15   4   9      413.02      387.70     47.10 o
 -11   5   9      615.96      639.64     41.55 o
 -10   5   9      189.19      162.75     23.48 o
  -9   5   9     1945.66     1967.03     75.70 o
  -8   5   9      918.92      934.09     51.24 o
  -7   5   9      944.17     1032.16     37.29 o
  -6   5   9       75.72      105.50     16.31 o
  -5   5   9     1554.26     1471.14     42.86 o
  -4   5   9      248.04      192.36     15.58 o
  -3   5   9     4475.51     4495.74     67.28 o
  -2   5   9       17.84       42.20      8.75 o
  -1   5   9     1884.97     1957.91     31.59 o
   0   5   9      917.31      956.74     20.96 o
   1   5   9     3100.87     3321.35     42.43 o
   2   5   9     5095.43     5102.11     49.61 o
   3   5   9     1126.17     1071.52     20.93 o
   4   5   9     2253.70     2296.74     35.79 o
   5   5   9      230.35      270.84     22.94 o
   6   5   9       59.51       60.13      5.73 o
   7   5   9     1294.66     1263.75     19.50 o
   8   5   9     1124.42     1051.94     28.63 o
   9   5   9     1213.78     1202.02     20.72 o
  10   5   9      540.21      568.70     46.44 o
  11   5   9     1697.79     1649.38     56.22 o
  12   5   9        0.80       10.33     18.17 o
  13   5   9     3665.05     3592.59     88.81 o
  14   5   9      762.57      707.73     60.40 o
  15   5   9      456.15      490.10     90.81 o
 -11   6   9     1757.20     1806.57    104.39 o
 -10   6   9      376.52      373.59     55.77 o
  -9   6   9     2333.86     2423.10     72.21 o
  -8   6   9       60.89       45.96     18.58 o
  -7   6   9      989.71     1007.49     80.83 o
  -6   6   9     1276.17     1315.89     40.94 o
  -5   6   9      574.65      536.80     41.18 o
  -4   6   9     1060.38     1056.51     30.21 o
  -3   6   9      224.57      238.26     18.55 o
  -2   6   9        1.38        4.26      6.25 o
  -1   6   9      294.40      401.58     18.69 o
   0   6   9      158.98      154.39     13.55 o
   1   6   9     1003.52     1127.46     35.79 o
   2   6   9       40.56       49.84      7.65 o
   3   6   9      123.70      146.44      8.97 o
   4   6   9       11.26        8.65      6.10 o
   5   6   9     6787.17     6832.77     74.37 o
   6   6   9     2674.80     2540.62     33.94 o
   7   6   9     8524.92     8124.13     80.69 o
   8   6   9      111.36      130.71      9.92 o
   9   6   9      903.05      851.88     18.31 o
  10   6   9     1712.99     1644.35     28.73 o
  11   6   9     2527.68     2473.37    100.98 o
  12   6   9       49.82       65.79     23.91 o
  13   6   9     3542.72     3854.95     92.07 o
  14   6   9        9.36       -5.66     15.90 o
  15   6   9      414.07      404.59     46.36 o
 -10   7   9        9.28        8.14     18.82 o
  -9   7   9     2039.34     2059.30     58.17 o
  -8   7   9       44.53       65.41     16.26 o
  -7   7   9     1723.11     1587.63     47.64 o
  -6   7   9      658.18      616.54     29.75 o
  -5   7   9     1189.71     1213.41     54.87 o
  -4   7   9      747.95      721.51     26.96 o
  -3   7   9     1315.81     1197.80     31.32 o
  -2   7   9     2042.02     2020.75     43.28 o
  -1   7   9      574.33      556.99     34.05 o
   0   7   9     2955.60     3195.21     50.84 o
   1   7   9       62.53       67.78      8.87 o
   2   7   9       23.21       16.49      5.88 o
   3   7   9     1028.81      986.56     27.19 o
   4   7   9      250.47      255.89     13.38 o
   5   7   9    12827.89    12426.75    114.46 o
   6   7   9       67.38       84.27     13.65 o
   7   7   9     6782.90     6889.51     88.60 o
   8   7   9     1759.53     1794.57     49.52 o
   9   7   9     5820.35     5676.17    259.61 o
  10   7   9       84.21      115.02     15.63 o
  11   7   9     1399.82     1284.05     61.42 o
  12   7   9      364.28      369.70     23.71 o
  13   7   9     1473.96     1486.68     43.08 o
  14   7   9      289.55      306.15     23.39 o
  15   7   9      248.25      233.64     21.75 o
 -10   8   9       44.06       65.84     19.23 o
  -9   8   9     1990.33     2100.70     90.93 o
  -8   8   9       55.12       65.22     17.46 o
  -7   8   9     1251.69     1230.46     43.41 o
  -6   8   9        0.09       -0.69     12.51 o
  -5   8   9        1.75       -9.74      9.74 o
  -4   8   9       16.16        8.52     10.57 o
  -3   8   9      203.32      193.68     18.54 o
  -2   8   9        0.71       23.27     10.33 o
  -1   8   9     3302.50     3469.73     57.35 o
   0   8   9      127.84      100.29     12.54 o
   1   8   9     1025.33     1020.18     27.91 o
   2   8   9     2670.30     2729.30     43.56 o
   3   8   9     1496.18     1433.85     26.90 o
   4   8   9       29.89       32.88      7.23 o
   5   8   9     5076.35     5257.79    161.98 o
   6   8   9        1.17        4.41     10.71 o
   7   8   9     3369.25     3292.85     74.14 o
   8   8   9       32.55       48.50     14.25 o
   9   8   9     1679.54     1640.99     49.62 o
  10   8   9        2.36        9.04     10.85 o
  11   8   9      282.83      277.61     24.87 o
  12   8   9        4.84       13.98     10.58 o
  13   8   9      569.28      596.70     30.70 o
  14   8   9        2.60      -11.74     11.74 o
  15   8   9      666.78      777.99     38.06 o
  -9   9   9     1507.08     1575.20     62.93 o
  -8   9   9      133.84      124.95     24.33 o
  -7   9   9     1029.06     1055.91     87.60 o
  -6   9   9        4.69      -12.57     12.57 o
  -5   9   9      206.08      204.65     21.17 o
  -4   9   9        2.09       -6.98      9.67 o
  -3   9   9      831.77      884.24     45.11 o
  -2   9   9      170.06      114.68     15.40 o
  -1   9   9       45.30       58.06     11.65 o
   0   9   9      663.30      605.32     24.61 o
   1   9   9     1614.63     1595.06     41.22 o
   2   9   9      344.32      351.42     18.98 o
   3   9   9     3397.32     3344.02     48.09 o
   4   9   9      358.41      359.20     16.56 o
   5   9   9       77.41       78.52     38.43 o
   6   9   9      396.79      326.54     28.06 o
   7   9   9     1910.81     1824.99    103.62 o
   8   9   9     2099.28     2140.32     61.17 o
   9   9   9      824.59      812.55     38.05 o
  10   9   9      506.57      487.72     31.70 o
  11   9   9      365.23      320.70     35.04 o
  12   9   9       14.56       27.95     13.15 o
  13   9   9     1009.39     1007.41     32.73 o
  14   9   9       51.27       51.80     13.09 o
  15   9   9     1272.62     1392.59     70.84 o
  -9  10   9      886.16      885.72     55.51 o
  -8  10   9       25.64        8.00     16.50 o
  -7  10   9     1028.56      920.40    101.13 o
  -6  10   9      556.88      609.40     42.28 o
  -5  10   9      371.27      327.08     35.89 o
  -4  10   9       73.69       28.03     18.82 o
  -3  10   9     1137.18     1202.17     62.16 o
  -2  10   9       36.21       51.97     12.89 o
  -1  10   9     1417.77     1455.04     39.25 o
   0  10   9       74.83       48.88     11.42 o
   1  10   9      709.38      796.42     38.29 o
   2  10   9      338.13      317.07     19.47 o
   3  10   9      278.34      342.55     30.98 o
   4  10   9        8.60        3.91      8.15 o
   5  10   9     1532.86     1537.38     37.13 o
   6  10   9      124.98      121.76     24.12 o
   7  10   9     3738.04     3894.18     89.99 o
   8  10   9       13.81       27.37     41.82 o
   9  10   9     1627.64     1566.57     55.44 o
  10  10   9      118.65      146.05     22.82 o
  11  10   9     3911.47     3770.24     88.66 o
  12  10   9      309.40      321.44     31.03 o
  13  10   9     1827.16     1832.88     47.14 o
  14  10   9      259.38      230.12     21.62 o
  -8  11   9        0.86        0.49     17.21 o
  -7  11   9      629.30      681.08     73.75 o
  -6  11   9      116.64      141.80     27.32 o
  -5  11   9     2772.43     2859.38     64.94 o
  -4  11   9       28.25       41.43     16.32 o
  -3  11   9     1080.84      981.84     37.05 o
  -2  11   9      333.44      380.55     26.18 o
  -1  11   9       21.34       26.77     13.92 o
   0  11   9      160.98      148.56     16.49 o
   1  11   9     1147.04     1243.52     34.93 o
   2  11   9      711.90      650.22     25.92 o
   3  11   9      155.90      170.57     17.35 o
   4  11   9       47.31       38.67     11.28 o
   5  11   9     1415.75     1323.89     36.77 o
   6  11   9      102.11       88.12     41.82 o
   7  11   9      296.55      239.10     49.36 o
   8  11   9      151.70      144.15     24.87 o
   9  11   9     3181.75     3051.18     81.77 o
  10  11   9       49.50       83.84     20.76 o
  11  11   9     3437.27     3531.94     89.72 o
  12  11   9     1095.93     1122.59     57.84 o
  13  11   9     2137.27     2051.29     53.47 o
  14  11   9      433.89      422.45     29.80 o
  -7  12   9      981.29     1083.15     61.00 o
  -6  12   9       42.75       58.51     21.00 o
  -5  12   9      515.42      554.55     74.22 o
  -4  12   9        0.48        1.90     12.84 o
  -3  12   9     1454.11     1393.95     77.01 o
  -2  12   9       87.10      117.60     17.73 o
  -1  12   9      213.62      233.02     20.87 o
   0  12   9      409.96      434.07     31.33 o
   1  12   9      370.88      315.53     21.46 o
   2  12   9        1.17        2.94     10.31 o
   3  12   9        5.98        0.20     10.30 o
   4  12   9       87.76       24.73     17.62 o
   5  12   9     3212.23     3144.53     87.22 o
   6  12   9        0.54      -22.77     25.25 o
   7  12   9     1216.31     1123.31     52.24 o
   8  12   9      128.48      116.84     24.22 o
   9  12   9     2066.30     2027.97     69.52 o
  10  12   9        1.36       -8.97     14.78 o
  11  12   9     2877.19     2987.62    112.29 o
  12  12   9       20.61        3.00     12.97 o
  13  12   9     1896.62     2018.53     83.76 o
  14  12   9        7.43        1.71     13.42 o
  -6  13   9       13.22       24.74     19.51 o
  -5  13   9      407.92      453.27     49.11 o
  -4  13   9      387.13      366.44     31.65 o
  -3  13   9      332.02      412.93     30.70 o
  -2  13   9      514.70      495.27     31.76 o
  -1  13   9        7.57      -10.05     10.05 o
   0  13   9      257.61      267.63     22.91 o
   1  13   9       47.31       63.96     16.13 o
   2  13   9      869.74      765.99     35.67 o
   3  13   9      351.36      389.62     79.88 o
   4  13   9       29.41       22.84     12.59 o
   5  13   9      602.83      481.49     56.52 o
   6  13   9      291.49      275.79     33.90 o
   7  13   9     2479.28     2486.26     80.47 o
   8  13   9      111.16      109.84     29.01 o
   9  13   9      636.28      697.60     89.68 o
  10  13   9       50.54       54.60     19.85 o
  11  13   9      613.56      508.58     35.06 o
  12  13   9       14.50       14.11     13.47 o
  13  13   9     1415.12     1428.48     50.17 o
  -5  14   9       48.51       66.98     22.11 o
  -4  14   9      818.38      984.00     56.27 o
  -3  14   9      558.03      545.20     35.62 o
  -2  14   9      658.24      610.18     36.05 o
  -1  14   9      442.42      437.32     30.50 o
   0  14   9       49.07       10.21     27.08 o
   1  14   9        9.57        6.92     13.43 o
   2  14   9     1019.55      939.69     51.41 o
   3  14   9      107.11      131.21     23.89 o
   4  14   9       27.90       31.35     14.51 o
   5  14   9     2340.09     2162.59     78.60 o
   6  14   9      296.92      291.10     36.03 o
   7  14   9     2714.64     2706.36    145.07 o
   8  14   9      125.02      125.24     57.27 o
   9  14   9      349.95      332.33     37.55 o
  10  14   9        4.06      -11.27     22.92 o
  11  14   9     1049.84      958.64     57.39 o
  12  14   9        0.94       15.68     15.60 o
  13  14   9     1295.77     1422.88     55.04 o
  -4  15   9        0.15      -16.50     16.50 o
  -3  15   9      157.49      145.02     22.39 o
  -2  15   9       37.87       40.45     15.62 o
  -1  15   9     1218.85     1182.47     51.70 o
   0  15   9      654.03      696.53     42.97 o
   1  15   9      816.65      802.21     60.48 o
   2  15   9       74.24       84.84     21.73 o
   3  15   9      166.52      170.12     26.98 o
   4  15   9      596.36      577.52     50.00 o
   5  15   9     1464.26     1496.92     67.98 o
   6  15   9       10.33        7.90     17.49 o
   7  15   9     2023.64     2117.41    137.15 o
   8  15   9       13.08       43.30     20.70 o
   9  15   9      502.44      508.27     37.35 o
  10  15   9       48.11       22.33     16.56 o
  11  15   9      279.98      221.15     29.39 o
  12  15   9      318.29      318.67     31.45 o
  -3  16   9       92.33       81.27     29.78 o
  -2  16   9      274.41      233.92     30.64 o
  -1  16   9      823.44     1023.15     56.62 o
   0  16   9       45.12       43.41     18.73 o
   1  16   9     1157.45     1245.07     63.08 o
   2  16   9      173.06      233.26     33.58 o
   3  16   9      139.46      123.14     26.09 o
   4  16   9       31.71       12.00     32.78 o
   5  16   9      146.95      158.65     31.30 o
   6  16   9        2.54      -15.12     15.12 o
   7  16   9      306.49      330.90     40.49 o
   8  16   9      157.77      162.39     34.05 o
   9  16   9      902.88      999.42     52.37 o
  10  16   9        2.58        1.68     15.99 o
  11  16   9     1279.76     1446.89     63.41 o
  -1  17   9        9.09       27.82     21.04 o
   0  17   9        0.13      -11.55     17.26 o
   1  17   9      631.20      518.47     72.72 o
   2  17   9      365.83      358.50     41.06 o
   3  17   9      369.04      370.01     60.29 o
   4  17   9        8.06       21.85     21.83 o
   5  17   9      110.29      119.75     29.18 o
   6  17   9        0.22       11.43     17.42 o
   7  17   9      884.29      832.00     44.39 o
   8  17   9      163.02      160.30     22.24 o
   9  17   9     1005.97     1170.24     56.98 o
   2  18   9       50.45       66.21     18.10 o
   3  18   9       65.15       87.12     24.22 o
   4  18   9       32.91        4.28     15.06 o
   5  18   9       31.97        4.63     15.94 o
   6  18   9       10.52       19.71     16.47 o
   7  18   9      262.03      280.28     29.56 o
  -3 -12  10      261.26      307.96     35.72 o
  -2 -12  10       49.50       39.74     22.87 o
  -1 -12  10       13.21       -1.66     14.51 o
   0 -12  10       58.33       33.33     16.43 o
   1 -12  10        7.57       10.41     14.64 o
  -6 -11  10      346.94      432.63     34.87 o
  -5 -11  10        2.06       31.82     19.34 o
  -4 -11  10        9.58        8.59     15.17 o
  -3 -11  10        6.60       23.55     16.47 o
  -2 -11  10      822.72      833.64     69.67 o
  -1 -11  10      254.84      301.04     28.43 o
   0 -11  10      184.18      201.26     25.09 o
   1 -11  10      706.31      750.97     45.90 o
   2 -11  10        1.01       -9.77     13.55 o
   3 -11  10      231.45      180.26     24.54 o
   4 -11  10      360.18      405.06     40.14 o
  -7 -10  10      101.83      157.97     27.29 o
  -6 -10  10     1505.93     1558.67     52.98 o
  -5 -10  10        0.44       -9.73     12.89 o
  -4 -10  10      760.76      692.50     41.97 o
  -3 -10  10      182.33      192.35     23.31 o
  -2 -10  10     1151.32     1101.91     39.52 o
  -1 -10  10       41.25       30.97     15.01 o
   0 -10  10      885.18      811.76     40.43 o
   1 -10  10       61.64       26.58     15.81 o
   2 -10  10      828.43     1026.68     47.34 o
   3 -10  10       43.89       30.00     15.88 o
   4 -10  10      229.52      182.13     24.51 o
   5 -10  10      307.51      297.44     29.15 o
   6 -10  10       63.11       59.79     18.40 o
  -8  -9  10      499.55      579.93     44.21 o
  -7  -9  10        4.22        5.59     14.63 o
  -6  -9  10     2389.43     2343.39     63.85 o
  -5  -9  10        5.22        2.30     15.83 o
  -4  -9  10     1401.44     1369.29     42.12 o
  -3  -9  10       23.17        4.13     16.75 o
  -2  -9  10       29.24       26.02     12.49 o
  -1  -9  10      107.36      171.00     23.15 o
   0  -9  10      600.71      611.64     36.58 o
   1  -9  10        0.45        3.68     13.16 o
   2  -9  10      818.54      937.60     41.69 o
   3  -9  10       83.83       77.82     17.10 o
   4  -9  10       72.67       76.00     17.37 o
   5  -9  10       39.66       28.61     15.09 o
   6  -9  10       14.80       13.29     13.92 o
   7  -9  10      176.64      181.84     23.42 o
  -9  -8  10      315.51      240.79     52.75 o
  -8  -8  10     1209.66     1277.38    109.94 o
  -7  -8  10       77.39       46.78     16.37 o
  -6  -8  10     4055.50     4024.47     70.19 o
  -5  -8  10       10.88       29.80     12.27 o
  -4  -8  10     3404.78     3626.22     96.23 o
  -3  -8  10      112.83      136.57     17.43 o
  -2  -8  10        2.19       18.94     10.53 o
  -1  -8  10      206.28      183.60     18.97 o
   0  -8  10       49.36       47.70     15.03 o
   1  -8  10      360.06      341.65     30.78 o
   2  -8  10      153.53      117.65     18.47 o
   3  -8  10      515.45      432.38     34.64 o
   4  -8  10      142.22      150.92     28.50 o
   5  -8  10      180.76      177.64     21.38 o
   6  -8  10       31.77       11.21     16.21 o
   7  -8  10        1.00       -0.93     12.42 o
   8  -8  10      105.75      117.77     19.98 o
   9  -8  10      191.42      179.24     28.29 o
 -10  -7  10     1030.77      993.98     71.11 o
  -9  -7  10      898.05      963.02     69.01 o
  -8  -7  10     1038.30     1021.24     51.62 o
  -7  -7  10      376.64      497.84     33.10 o
  -6  -7  10     2230.46     2171.12     50.45 o
  -5  -7  10       25.84       16.08     11.51 o
  -4  -7  10     1313.46     1266.10     38.10 o
  -3  -7  10      399.19      383.80     26.01 o
  -2  -7  10      298.39      337.08     20.50 o
  -1  -7  10       23.66       18.36     10.60 o
   0  -7  10       45.47       44.38     11.77 o
   1  -7  10      205.57      135.94     18.15 o
   2  -7  10       40.43       29.33     12.69 o
   3  -7  10        3.23       -6.18     10.68 o
   4  -7  10     1490.10     1624.94     47.75 o
   5  -7  10      426.36      384.54     28.53 o
   6  -7  10      387.67      366.66     27.86 o
   7  -7  10       14.69       10.41     10.94 o
   8  -7  10      602.99      582.54     31.17 o
   9  -7  10        0.82      -10.73     10.73 o
  10  -7  10      731.99      776.01     47.39 o
 -10  -6  10     3700.37     3727.80    115.57 o
  -9  -6  10        3.04       12.51     22.11 o
  -8  -6  10     1071.70     1060.76     45.00 o
  -7  -6  10      434.59      355.61     28.03 o
  -6  -6  10     1212.68     1325.18     38.94 o
  -5  -6  10        7.05       31.75     11.73 o
  -4  -6  10      461.28      363.66     23.42 o
  -3  -6  10        0.69        5.03      8.45 o
  -2  -6  10     3409.21     3482.90     56.00 o
  -1  -6  10      723.61      757.40     33.92 o
   0  -6  10      175.45      149.26     15.27 o
   1  -6  10       22.08        5.60      9.38 o
   2  -6  10      513.64      440.59     32.96 o
   3  -6  10       90.98       63.09     14.51 o
   4  -6  10     2200.82     2089.07     51.74 o
   5  -6  10      151.69      121.20     17.62 o
   6  -6  10      730.56      846.48     41.88 o
   7  -6  10       49.47       83.11     14.34 o
   8  -6  10     3128.95     3063.22     58.21 o
   9  -6  10        4.12       11.80     11.34 o
  10  -6  10      454.15      440.50     27.63 o
 -11  -5  10      659.21      587.69     46.20 o
 -10  -5  10     3486.20     3562.40     91.32 o
  -9  -5  10      433.47      392.42     45.28 o
  -8  -5  10     4193.75     4068.30    111.27 o
  -7  -5  10      440.47      394.30     25.20 o
  -6  -5  10     1688.59     1554.54     41.15 o
  -5  -5  10       74.10       53.62     16.94 o
  -4  -5  10     1104.15     1089.05     34.20 o
  -3  -5  10      222.59      199.90     15.29 o
  -2  -5  10      483.30      550.07     23.87 o
  -1  -5  10       18.69       14.08      8.38 o
   0  -5  10     1099.58     1191.79     29.18 o
   1  -5  10        0.50       -7.16      7.16 o
   2  -5  10      791.04      890.83     33.50 o
   3  -5  10     2613.45     2718.84     56.19 o
   4  -5  10      371.93      367.52     24.97 o
   5  -5  10        0.04       -9.18     13.38 o
   6  -5  10      876.62      950.38     35.74 o
   7  -5  10       37.75       51.38     12.33 o
   8  -5  10     2464.47     2399.10     49.27 o
   9  -5  10        0.13       -6.83      9.15 o
  10  -5  10      865.96      980.18     35.14 o
  11  -5  10      109.76      117.02     16.57 o
 -11  -4  10      590.21      638.53     47.98 o
 -10  -4  10      509.22      537.01     42.41 o
  -9  -4  10        7.86       18.32     23.74 o
  -8  -4  10      973.26     1038.04     40.29 o
  -7  -4  10       14.60      -10.32     10.32 o
  -6  -4  10      905.24      978.38     39.77 o
  -5  -4  10      249.59      213.23     19.14 o
  -4  -4  10      424.87      442.45     24.30 o
  -3  -4  10      304.30      267.48     16.67 o
  -2  -4  10      385.20      330.87     18.06 o
  -1  -4  10     1037.12     1021.22     26.67 o
   0  -4  10      622.63      690.07     22.72 o
   1  -4  10      194.16      194.15     15.62 o
   2  -4  10     1188.13     1253.66     31.66 o
   3  -4  10     1171.16     1154.44     35.28 o
   4  -4  10      234.04      233.43     19.43 o
   5  -4  10       15.74       16.90     10.45 o
   6  -4  10      786.06      845.19     31.98 o
   7  -4  10      830.11      728.88     29.33 o
   8  -4  10      814.07      807.76     30.42 o
   9  -4  10      804.85      872.21     30.89 o
  10  -4  10      825.72      871.72     32.65 o
  11  -4  10      341.10      347.37     23.51 o
  12  -4  10      639.97      712.07     37.10 o
 -11  -3  10       14.60        5.24     17.08 o
 -10  -3  10      976.12     1066.92     52.16 o
  -9  -3  10        2.20       -8.00     11.39 o
  -8  -3  10     1229.93     1242.73     41.02 o
  -7  -3  10      415.94      417.42     25.33 o
  -6  -3  10     2771.53     3030.92     64.28 o
  -5  -3  10      849.85      782.15     30.40 o
  -4  -3  10      425.71      544.49     25.90 o
  -3  -3  10     1037.61     1049.15     26.62 o
  -2  -3  10     1330.40     1333.75     29.55 o
  -1  -3  10       17.08       11.45      9.61 o
   0  -3  10     1887.46     1833.69     33.37 o
   1  -3  10       63.68       56.16      9.05 o
   2  -3  10       56.96       55.54      9.95 o
   3  -3  10      494.20      410.04     24.69 o
   4  -3  10       98.42       92.23     13.30 o
   5  -3  10        1.17       -7.53      7.53 o
   6  -3  10       48.87       19.78      9.77 o
   7  -3  10       12.28       12.34      8.20 o
   8  -3  10      767.06      786.85     27.97 o
   9  -3  10     1516.55     1539.64     58.48 o
  10  -3  10     1558.63     1568.65     37.93 o
  11  -3  10      356.05      373.21     23.12 o
  12  -3  10      218.75      203.97     19.99 o
 -11  -2  10        2.76       30.29     15.54 o
 -10  -2  10     1466.62     1478.55     49.20 o
  -9  -2  10      150.65      189.18     22.54 o
  -8  -2  10     1403.84     1478.43     50.55 o
  -7  -2  10       10.64       -2.70     13.71 o
  -6  -2  10     2801.35     2925.54     74.77 o
  -5  -2  10      189.20      177.71     17.65 o
  -4  -2  10     6441.77     6559.53     80.60 o
  -3  -2  10      195.64      172.90     17.21 o
  -2  -2  10     1110.59     1114.60     26.33 o
  -1  -2  10     1030.86     1016.13     19.98 o
   0  -2  10      490.54      460.52     15.66 o
   1  -2  10     1052.17     1062.92     21.33 o
   2  -2  10     2621.59     2513.03     53.55 o
   3  -2  10     1537.92     1608.07     38.30 o
   4  -2  10      286.78      282.17     19.12 o
   5  -2  10       35.80       30.08     13.92 o
   6  -2  10        0.81        3.40      8.05 o
   7  -2  10      194.82      233.86     17.81 o
   8  -2  10     1242.13     1268.88     31.55 o
   9  -2  10      679.98      596.13     24.45 o
  10  -2  10     2593.38     2762.16     48.02 o
  11  -2  10      114.41      131.68     19.12 o
  12  -2  10     1617.30     1732.30     48.51 o
  13  -2  10      165.88      183.76     19.07 o
 -11  -1  10      153.85      238.35     25.55 o
 -10  -1  10     1526.65     1458.62     48.84 o
  -9  -1  10      350.37      331.28     27.69 o
  -8  -1  10     2148.08     2340.87    104.20 o
  -7  -1  10       73.76       88.52     16.32 o
  -6  -1  10     1752.24     1767.28     49.06 o
  -5  -1  10        1.00       18.31      9.59 o
  -4  -1  10     9635.47     9361.93    137.84 o
  -3  -1  10        9.06       -3.62      5.68 o
  -2  -1  10     1182.55     1214.21     27.07 o
  -1  -1  10       44.49       40.28      6.72 o
   0  -1  10      451.35      412.70     14.93 o
   1  -1  10       53.33       43.12      6.70 o
   2  -1  10       78.89       53.02      6.97 o
   3  -1  10      206.80      175.01     12.83 o
   4  -1  10      121.77      124.59     11.45 o
   5  -1  10        7.74       -0.82      6.56 o
   6  -1  10      664.48      715.81     42.21 o
   7  -1  10      835.15      796.85     32.41 o
   8  -1  10     2082.78     2108.87     49.77 o
   9  -1  10       66.52       63.34     13.49 o
  10  -1  10     3238.60     3240.84     79.84 o
  11  -1  10       92.09       74.00     11.88 o
  12  -1  10     1700.03     1793.74     72.44 o
  13  -1  10      145.98      131.34     16.64 o
 -11   0  10        9.96       16.41     15.44 o
 -10   0  10     2708.11     2766.06    100.39 o
  -9   0  10        0.08        9.38     12.51 o
  -8   0  10     2438.15     2362.08     57.02 o
  -7   0  10      300.03      265.05     22.40 o
  -6   0  10     2028.27     1942.70     42.97 o
  -5   0  10     1348.96     1252.67     37.45 o
  -4   0  10     5919.19     5849.43     73.65 o
  -3   0  10      515.56      447.53     31.19 o
  -2   0  10       52.13       75.76      8.78 o
  -1   0  10       12.30       24.64      7.02 o
   0   0  10      715.79      747.33     17.96 o
   1   0  10      101.65       98.15      8.16 o
   2   0  10       13.84       11.59      6.00 o
   3   0  10       35.32       65.66      7.45 o
   4   0  10      994.49     1165.85     27.08 o
   5   0  10      590.22      529.17     20.34 o
   6   0  10        3.26       21.13      7.43 o
   7   0  10     1304.46     1346.04     28.96 o
   8   0  10      328.02      340.30     16.38 o
   9   0  10       18.56        0.12      7.62 o
  10   0  10     4018.68     4042.70     53.87 o
  11   0  10       16.64       10.55      8.18 o
  12   0  10     2627.85     2588.90     47.04 o
  13   0  10      119.70      123.56     22.08 o
  14   0  10      168.61      156.79     20.45 o
 -11   1  10      298.08      299.41     51.03 o
 -10   1  10     2095.32     2024.54     67.00 o
  -9   1  10       48.65       44.24     18.06 o
  -8   1  10     3887.85     3975.07     73.97 o
  -7   1  10       30.04       41.44     11.48 o
  -6   1  10     3092.16     2920.01     52.34 o
  -5   1  10      197.92      160.64     15.38 o
  -4   1  10      879.06      807.06     29.95 o
  -3   1  10      100.05      110.53     14.21 o
  -2   1  10     1768.05     1732.82     35.32 o
  -1   1  10     2690.75     2569.61     36.82 o
   0   1  10      259.91      305.54     14.53 o
   1   1  10      232.12      214.56     11.13 o
   2   1  10      455.60      436.94     19.01 o
   3   1  10     1538.28     1572.78     25.83 o
   4   1  10     4138.12     3956.22     51.27 o
   5   1  10     1752.33     1716.64     34.29 o
   6   1  10     4077.17     3916.03     50.48 o
   7   1  10       19.28       17.75      7.04 o
   8   1  10      777.91      686.29     23.79 o
   9   1  10      321.21      269.23     14.80 o
  10   1  10      303.66      314.91     15.50 o
  11   1  10       26.77       29.52      7.72 o
  12   1  10      730.70      700.05     25.57 o
  13   1  10      251.25      253.24     21.80 o
  14   1  10      946.69      937.03     48.74 o
 -11   2  10       43.36       46.50     17.91 o
 -10   2  10     1865.39     2072.95     58.83 o
  -9   2  10       94.02      107.16     22.51 o
  -8   2  10     3560.99     3578.47     70.33 o
  -7   2  10      157.99      178.46     17.38 o
  -6   2  10     2802.75     2785.12     51.23 o
  -5   2  10       53.11       45.99     12.44 o
  -4   2  10       76.13      101.52     14.67 o
  -3   2  10      120.09      103.22     15.66 o
  -2   2  10     2706.12     2783.73     57.87 o
  -1   2  10       16.13        1.80      6.11 o
   0   2  10     2432.50     2460.47     35.09 o
   1   2  10      360.55      352.00     16.26 o
   2   2  10     3010.63     3158.54     35.87 o
   3   2  10        1.03        4.02      6.12 o
   4   2  10      397.58      456.27     18.28 o
   5   2  10      530.23      486.40     15.88 o
   6   2  10      176.85      181.82     11.05 o
   7   2  10      228.40      213.04     12.94 o
   8   2  10     5545.78     5355.77     59.31 o
   9   2  10      513.70      590.20     26.66 o
  10   2  10      543.98      547.10     16.33 o
  11   2  10      167.25      151.75     10.50 o
  12   2  10      548.47      579.56     23.99 o
  13   2  10        0.72       13.71      8.75 o
  14   2  10     1018.40     1142.98     56.89 o
 -11   3  10      150.08      172.59     24.70 o
 -10   3  10     1481.46     1359.55     49.44 o
  -9   3  10      323.08      379.57     34.39 o
  -8   3  10     3357.87     3600.00     83.07 o
  -7   3  10      328.89      334.26     22.93 o
  -6   3  10     1979.95     1994.60     43.71 o
  -5   3  10      216.60      198.67     16.82 o
  -4   3  10     1978.08     1964.94     42.85 o
  -3   3  10       37.98       64.59     10.82 o
  -2   3  10     1050.15     1130.68     28.29 o
  -1   3  10      316.87      315.84     19.26 o
   0   3  10     1187.88     1294.03     27.26 o
   1   3  10     1402.66     1392.91     25.50 o
   2   3  10    12009.47    11996.43     86.10 o
   3   3  10     1368.45     1380.73     27.56 o
   4   3  10       73.28       71.16      9.25 o
   5   3  10      361.21      298.34     17.57 o
   6   3  10      424.18      421.59     14.32 o
   7   3  10       92.15       80.96      7.63 o
   8   3  10     1154.90     1197.06     24.99 o
   9   3  10       86.93       68.01     12.91 o
  10   3  10      944.62      856.39     52.34 o
  11   3  10      169.14      193.77     25.90 o
  12   3  10     1016.59      951.68     48.70 o
  13   3  10        6.99        6.75     22.98 o
  14   3  10      694.13      712.95     67.45 o
 -11   4  10      129.62      113.97     23.12 o
 -10   4  10      832.57      905.05     71.05 o
  -9   4  10       22.73       40.24     18.70 o
  -8   4  10      697.97      677.55     43.82 o
  -7   4  10       45.84       56.16     15.10 o
  -6   4  10     3203.93     3155.32    103.85 o
  -5   4  10      361.02      339.86     21.24 o
  -4   4  10     6280.05     6004.58     92.23 o
  -3   4  10     1164.92     1143.58     36.89 o
  -2   4  10      154.70      141.45     12.85 o
  -1   4  10     1171.84     1186.75     28.08 o
   0   4  10     4154.90     4102.79     52.02 o
   1   4  10       29.56       15.46      5.71 o
   2   4  10     5197.38     5317.98     56.91 o
   3   4  10      242.20      230.18     13.65 o
   4   4  10      919.72      877.00     25.00 o
   5   4  10       64.94       62.36      7.44 o
   6   4  10       92.11      100.64      8.68 o
   7   4  10      532.42      450.10     14.19 o
   8   4  10      265.88      280.84     11.38 o
   9   4  10     1307.90     1243.13     34.70 o
  10   4  10     7313.13     7234.19    150.22 o
  11   4  10       88.54       31.88     21.04 o
  12   4  10     1648.03     1635.55     59.71 o
  13   4  10      322.84      281.84     32.21 o
  14   4  10      521.35      528.19     53.18 o
  15   4  10      134.82      149.33     35.65 o
 -11   5  10      259.49      275.97     45.14 o
 -10   5  10      702.10      685.97     51.29 o
  -9   5  10        3.68        8.83     16.22 o
  -8   5  10      245.70      269.61     30.59 o
  -7   5  10       64.12       58.05     17.62 o
  -6   5  10     2271.00     2234.07     52.98 o
  -5   5  10       55.15       88.89     16.87 o
  -4   5  10     8582.58     8688.26     95.97 o
  -3   5  10      936.89      892.75     28.14 o
  -2   5  10      461.94      517.26     26.16 o
  -1   5  10      615.89      616.53     19.69 o
   0   5  10      429.06      491.27     26.29 o
   1   5  10       39.59       56.30      7.48 o
   2   5  10      578.59      518.06     15.36 o
   3   5  10      107.74      111.17      9.21 o
   4   5  10      206.21      165.55     12.47 o
   5   5  10     1060.81     1025.60     44.81 o
   6   5  10      504.92      450.09     19.12 o
   7   5  10     1916.07     1856.87     34.88 o
   8   5  10      445.92      411.87     23.06 o
   9   5  10       47.11       34.77     11.53 o
  10   5  10     4219.58     4177.17     64.93 o
  11   5  10        6.61      -10.23     15.88 o
  12   5  10     2289.21     2350.46    147.33 o
  13   5  10      187.36      105.44     30.14 o
  14   5  10      628.86      594.58     45.86 o
  15   5  10      697.21      699.88     60.93 o
 -10   6  10     1973.76     1933.16     84.86 o
  -9   6  10      429.68      484.39     41.00 o
  -8   6  10     3222.58     3471.39     90.15 o
  -7   6  10      116.59       87.80     20.38 o
  -6   6  10     1695.50     1702.52     48.03 o
  -5   6  10      515.00      577.28     32.21 o
  -4   6  10     4941.50     4967.07     77.03 o
  -3   6  10       35.51       22.93      8.74 o
  -2   6  10     3327.59     3302.66     46.39 o
  -1   6  10      435.57      396.61     17.74 o
   0   6  10      130.63      127.20     14.95 o
   1   6  10      248.29      227.34     13.85 o
   2   6  10     1952.26     2015.33     30.14 o
   3   6  10     2949.71     2846.90     38.68 o
   4   6  10      432.21      402.76     18.05 o
   5   6  10        0.84        4.31      8.05 o
   6   6  10      505.50      450.75     15.92 o
   7   6  10     1054.38     1070.58     29.43 o
   8   6  10     3362.42     3367.77     53.41 o
   9   6  10      318.61      268.92     18.93 o
  10   6  10     6720.91     6743.46     74.73 o
  11   6  10       50.51       33.16      7.23 o
  12   6  10     2770.54     2740.64     92.49 o
  13   6  10       72.04       51.77     24.44 o
  14   6  10     1188.76     1289.74     70.00 o
  15   6  10       45.82       32.40     34.67 o
 -10   7  10     3361.58     3311.07     83.43 o
  -9   7  10        7.17       13.62     15.21 o
  -8   7  10     3970.50     4012.01     80.14 o
  -7   7  10        5.82       18.22     14.36 o
  -6   7  10     2512.93     2527.13     51.91 o
  -5   7  10      351.24      328.33     22.52 o
  -4   7  10     2188.38     2187.26     44.94 o
  -3   7  10     1906.22     1954.06     40.66 o
  -2   7  10     2607.28     2578.81     60.37 o
  -1   7  10     1453.86     1337.85     31.52 o
   0   7  10      202.28      185.73     14.00 o
   1   7  10      449.97      418.60     20.54 o
   2   7  10        2.79        3.13      5.62 o
   3   7  10      129.67      160.51     10.67 o
   4   7  10     1011.16     1028.57     26.22 o
   5   7  10     2169.48     2229.54     36.96 o
   6   7  10     4890.77     4754.83     72.79 o
   7   7  10      111.40      121.67     14.19 o
   8   7  10     3067.05     3053.57     98.23 o
   9   7  10      954.47      970.30     44.66 o
  10   7  10     3431.85     3463.63     71.55 o
  11   7  10        8.09       22.47     10.34 o
  12   7  10     1688.85     1665.36    116.43 o
  13   7  10      269.27      287.25     21.46 o
  14   7  10      500.75      452.91     71.59 o
  15   7  10      208.96      215.53     57.27 o
  -9   8  10      131.97      134.06     22.53 o
  -8   8  10     1157.13     1263.91     46.99 o
  -7   8  10      671.28      657.43     38.52 o
  -6   8  10      737.32      772.43     35.14 o
  -5   8  10      756.67      809.51     40.14 o
  -4   8  10      515.78      546.45     30.64 o
  -3   8  10        5.31       -8.27      9.30 o
  -2   8  10      138.95      155.21     16.55 o
  -1   8  10      125.83       98.95     13.71 o
   0   8  10     1126.27     1075.02     31.11 o
   1   8  10      586.24      581.97     29.59 o
   2   8  10      224.67      186.63     17.08 o
   3   8  10     2088.38     2193.70     39.55 o
   4   8  10       22.69       16.26      7.33 o
   5   8  10        4.80        9.46      6.38 o
   6   8  10      242.34      256.31     25.93 o
   7   8  10      459.90      406.83     30.53 o
   8   8  10       20.28        8.70     11.05 o
   9   8  10      835.07      846.27     40.32 o
  10   8  10      196.44      190.13     29.01 o
  11   8  10      677.74      607.04     38.81 o
  12   8  10      432.84      507.18     29.57 o
  13   8  10        3.63       23.32     12.32 o
  14   8  10      711.39      755.69     35.23 o
  15   8  10      275.83      310.63     25.30 o
  -9   9  10      112.18      123.33     26.76 o
  -8   9  10      679.70      640.55     59.50 o
  -7   9  10      719.73      739.51     46.63 o
  -6   9  10     1748.12     1881.87     61.32 o
  -5   9  10       79.37       53.25     14.99 o
  -4   9  10      928.51      797.86     37.57 o
  -3   9  10       29.66       56.72     13.44 o
  -2   9  10     3074.55     3101.61     59.21 o
  -1   9  10        1.15        8.61      9.63 o
   0   9  10     1321.54     1202.21     33.79 o
   1   9  10        1.95        7.83      9.35 o
   2   9  10        3.65        3.64      8.16 o
   3   9  10        1.07        7.04      7.21 o
   4   9  10     1003.70      977.13     67.79 o
   5   9  10        1.51       -0.43      6.85 o
   6   9  10      292.72      270.52     27.29 o
   7   9  10       71.67       61.52     16.99 o
   8   9  10     1207.93     1206.13     69.33 o
   9   9  10      102.13       89.65     17.56 o
  10   9  10      269.47      232.85     25.59 o
  11   9  10       84.32       91.18     17.73 o
  12   9  10     1005.08     1111.21     44.49 o
  13   9  10        2.04       16.71     16.20 o
  14   9  10      594.56      590.22     37.30 o
  -8  10  10      881.73      896.47     54.36 o
  -7  10  10      313.64      407.44     38.32 o
  -6  10  10     3182.34     3186.54     82.04 o
  -5  10  10       27.87       35.28     14.55 o
  -4  10  10      946.06     1022.93     55.24 o
  -3  10  10        8.02        9.66     14.36 o
  -2  10  10     1484.33     1565.57     78.97 o
  -1  10  10        2.15        1.83      9.19 o
   0  10  10      914.81      977.30     40.39 o
   1  10  10      194.01      242.81     18.90 o
   2  10  10     1803.26     1882.07     45.91 o
   3  10  10        1.02       -0.26      8.07 o
   4  10  10        1.29       -2.17      8.33 o
   5  10  10        7.06       13.32      9.71 o
   6  10  10      397.17      343.07     31.22 o
   7  10  10       20.46       31.50     15.05 o
   8  10  10     2162.82     2084.80     64.95 o
   9  10  10      141.07      163.43     23.14 o
  10  10  10     1842.50     1784.20     59.80 o
  11  10  10      155.55      132.45     22.13 o
  12  10  10     1326.98     1356.34     52.71 o
  13  10  10       48.42       58.97     23.49 o
  14  10  10     1599.29     1662.84     45.18 o
  -8  11  10     1380.78     1469.95     66.43 o
  -7  11  10       13.37       21.87     18.45 o
  -6  11  10     3237.66     3248.46     85.66 o
  -5  11  10        2.08       27.12     14.52 o
  -4  11  10     4386.85     4502.19     81.84 o
  -3  11  10        8.56       16.77     12.11 o
  -2  11  10     2059.64     1985.55     49.92 o
  -1  11  10      822.09      857.62     34.30 o
   0  11  10      359.87      347.58     23.65 o
   1  11  10      240.29      209.86     18.59 o
   2  11  10     1639.75     1699.75     45.76 o
   3  11  10      641.19      681.42     37.22 o
   4  11  10        1.75       -3.13      9.26 o
   5  11  10      177.55      132.70     27.51 o
   6  11  10      398.27      292.78     31.32 o
   7  11  10        3.26        7.30     14.63 o
   8  11  10      511.42      487.27     39.03 o
   9  11  10       69.31       62.85     36.17 o
  10  11  10     2997.86     2943.02     81.63 o
[truncated: 149,944 more chars]
